# Supplementary material for: Effect of TSH stimulation protocols on adequacy of low-iodine diet for radioiodine administration
Source: PLoS One. 2021 Sep 7;16(9):e0256727. doi: 10.1371/journal.pone.0256727 (PMC8423307; doi:10.1371/journal.pone.0256727)
Supplement: S1 Dataset — (XLSX) [file pone.0256727.s001.xlsx]

## Sheet: Sheet1
No.	dx	sex	age range	# of LID	TSH stimulation protocol	Iodide/Creatinine ratio, ug/g Cr	procedure	dose
1	PTC	F	7	2	1	76.94	I-123 Whole body Scan(주사 및 촬영)	I-123
2	PTC	M	4	0	0	13.65	I-131 Wholebody Scan(치료후)	>30 mCi
3	PTC	M	5	1	0	35.11	I-123 Whole body Scan(주사 및 촬영)	I-123
4	PTC	M	4	0	1	44.35	I-131 Wholebody Scan(치료후)	>30 mCi
5	PTC	M	5	0	1	56.3	I-131 Wholebody Scan(치료후)	30 mCi
6	PTC	M	5	1	1	57.4	I-131 Wholebody Scan(치료후)	30 mCi
7	PTC	F	6	0	1	67.2	I-131 Wholebody Scan(치료후)	>30 mCi
8	PTC	F	7	1	0	31.42	I-131 Wholebody Scan(치료후)	>30 mCi
9	PTC	F	4	0	0	20.63	I-131 Wholebody Scan(치료후)	>30 mCi
10	PTC	F	4	1	0	12.82	I-131 Wholebody Scan(치료후)	30 mCi
11	PTC	F	6	0	1	47.42	I-131 Wholebody Scan(치료후)	>30 mCi
12	PTC	F	6	1	1	41.64	I-123 Whole body Scan(주사 및 촬영)	I-123
13	FTC	M	7	0	0	39.34	I-131 Wholebody Scan(치료후)	>30 mCi
14	PTC	M	4	0	0	17.75	I-131 Wholebody Scan(치료후)	>30 mCi
15	PTC	M	4	1	0	19.92	I-131 Wholebody Scan(치료후)	>30 mCi
16	PTC	F	6	4	1	39.77	I-123 Whole body Scan(주사 및 촬영)	I-123
17	PTC	M	4	0	0	10.25	I-131 Wholebody Scan(치료후)	>30 mCi
18	PTC	M	4	1	0	6.78	I-123 Whole body Scan(주사 및 촬영)	I-123
19	PTC	F	6	0	0	70.81	I-131 Wholebody Scan(치료후)	>30 mCi
20	PTC	F	6	2	1	42.27	I-123 Whole body Scan(주사 및 촬영)	I-123
21	PTC	F	7	1	0	20.07	I-131 Wholebody Scan(치료후)	>30 mCi
22	PTC	F	7	2	1	48.37	I-123 Whole body Scan(주사 및 촬영)	I-123
23	PTC	M	6	1	0	47.08	I-131 Wholebody Scan(치료후)	>30 mCi
24	PTC	M	3	0	0	17.78	I-131 Wholebody Scan(치료후)	>30 mCi
25	FTC	F	6	2	0	19.44	I-131 Wholebody Scan(치료후)	>30 mCi
26	FTC	M	6	3	0	18.16	I-131 Wholebody Scan(치료후)	>30 mCi
27	PTC	F	5	0	0	8.59	I-131 Wholebody Scan(치료후)	>30 mCi
28	PTC	F	5	1	0	19.77	I-123 Whole body Scan(주사 및 촬영)	I-123
29	PTC	F	3	0	1	49.89	I-131 Wholebody Scan(치료후)	>30 mCi
30	PTC	F	3	1	0	38.43	I-123 Whole body Scan(주사 및 촬영)	I-123
31	PTC	F	6	0	1	70.41	I-131 Wholebody Scan(치료후)	>30 mCi
32	PTC	F	6	1	0	59.65	I-131 Wholebody Scan(치료후)	>30 mCi
33	PTC	F	7	0	1	141.28	I-131 Wholebody Scan(치료후)	>30 mCi
34	PTC	F	5	0	0	75.57	I-131 Wholebody Scan(치료후)	>30 mCi
35	PTC	M	5	0	1	46.27	I-131 Wholebody Scan(치료후)	>30 mCi
36	PTC	F	6	0	1	60.6	I-131 Wholebody Scan(치료후)	>30 mCi
37	PTC	F	6	4	1	71.41	I-123 Whole body Scan(주사 및 촬영)	I-123
38	FTC	F	7	3	0	11.28	I-131 Wholebody Scan(치료후)	>30 mCi
39	FTC	F	7	4	0	18.53	I-131 Wholebody Scan(치료후)	>30 mCi
40	PTC	F	5	0	1	123.25	I-131 Wholebody Scan(치료후)	>30 mCi
41	PTC	F	5	0	0	64.89	I-131 Wholebody Scan(치료후)	>30 mCi
42	PTC	M	7	0	1	96.23	I-131 Wholebody Scan(치료후)	>30 mCi
43	PTC	M	7	1	1	24.84	I-123 Whole body Scan(주사 및 촬영)	I-123
44	PTC	M	5	1	1	42.64	I-123 Whole body Scan(주사 및 촬영)	I-123
45	PTC	F	5	0	0	17.43	I-131 Wholebody Scan(치료후)	>30 mCi
46	PTC	F	5	1	0	28.99	I-123 Whole body Scan(주사 및 촬영)	I-123
47	FTC	F	7	0	1	71.99	I-131 Wholebody Scan(치료후)	>30 mCi
48	PTC	F	5	0	1	66.21	I-131 Wholebody Scan(치료후)	30 mCi
49	PTC	F	5	1	1	79.36	I-131 Wholebody Scan(치료후)	30 mCi
50	PTC	F	6	0	1	61.41	I-131 Wholebody Scan(치료후)	30 mCi
51	PTC	F	6	1	0	9.21	I-131 Wholebody Scan(치료후)	30 mCi
52	PTC	F	6	2	1	81.16	I-131 Wholebody Scan(치료후)	30 mCi
53	PTC	F	4	0	0	24.58	I-131 Wholebody Scan(치료후)	>30 mCi
54	PTC	F	4	1	0	17.94	I-131 Wholebody Scan(치료후)	>30 mCi
55	PTC	F	6	0	0	26.32	I-131 Wholebody Scan(치료후)	>30 mCi
56	PTC	F	6	1	0	18.07	I-131 Wholebody Scan(치료후)	>30 mCi
57	PTC	M	4	0	0	39.44	I-131 Wholebody Scan(치료후)	>30 mCi
58	PTC	M	4	1	0	16.28	I-131 Wholebody Scan(치료후)	30 mCi
59	PTC	F	8	0	1	59.43	I-131 Wholebody Scan(치료후)	>30 mCi
60	PTC	F	8	1	1	37.69	I-123 Whole body Scan(주사 및 촬영)	I-123
61	PTC	F	5	0	1	63.45	I-131 Wholebody Scan(치료후)	>30 mCi
62	PTC	F	5	1	0	13.96	I-123 Whole body Scan(주사 및 촬영)	I-123
63	FTC	F	6	4	0	33.21	I-131 Wholebody Scan(치료후)	>30 mCi
64	FTC	M	4	0	0	15	I-131 Wholebody Scan(치료후)	>30 mCi
65	FTC	M	4	1	1	18.17	I-131 Wholebody Scan(치료후)	>30 mCi
66	PTC	M	5	0	0	9.37	I-131 Wholebody Scan(치료후)	>30 mCi
67	PTC	M	5	1	0	7.68	I-131 Wholebody Scan(치료후)	30 mCi
68	FTC	M	6	0	1	37.15	I-131 Wholebody Scan(치료후)	>30 mCi
69	FTC	M	6	1	0	13.84	I-131 Wholebody Scan(치료후)	>30 mCi
70	PTC	F	5	3	0	20.79	I-131 Wholebody Scan(치료후)	30 mCi
71	PTC	M	6	0	1	53.88	I-123 Whole body Scan(주사 및 촬영)	I-123
72	PTC	M	7	4	1	49.02	I-123 Whole body Scan(주사 및 촬영)	I-123
73	PTC	F	5	0	0	12.63	I-131 Wholebody Scan(치료후)	>30 mCi
74	PTC	F	5	1	0	12.42	I-131 Wholebody Scan(치료후)	>30 mCi
75	PTC	F	5	0	1	60.04	I-131 Wholebody Scan(치료후)	>30 mCi
76	PTC	F	5	1	0	14.63	I-131 Wholebody Scan(치료후)	30 mCi
77	PTC	F	5	0	1	94.52	I-131 Wholebody Scan(치료후)	>30 mCi
78	PTC	F	5	1	0	16.18	I-131 Wholebody Scan(치료후)	30 mCi
79	PTC	F	4	0	1	47.3	I-131 Wholebody Scan(치료후)	30 mCi
80	PTC	F	5	0	0	39.12	I-131 Wholebody Scan(치료후)	>30 mCi
81	PTC	F	4	1	1	50.21	I-131 Wholebody Scan(치료후)	30 mCi
82	PTC	F	5	0	0	54.28	I-131 Wholebody Scan(치료후)	>30 mCi
83	PTC	F	5	1	0	60.33	I-131 Wholebody Scan(치료후)	>30 mCi
84	PTC	F	5	0	1	58.15	I-131 Wholebody Scan(치료후)	>30 mCi
85	PTC	F	5	1	1	77.77	I-123 Whole body Scan(주사 및 촬영)	I-123
86	PTC	F	7	3	0	38.39	I-131 Wholebody Scan(치료후)	>30 mCi
87	PTC	F	5	0	0	64.35	I-131 Wholebody Scan(치료후)	>30 mCi
88	PTC	F	5	1	0	49.31	I-131 Wholebody Scan(치료후)	>30 mCi
89	PTC	F	5	2	0	16.25	I-131 Wholebody Scan(치료후)	>30 mCi
90	PTC	F	7	7	1	77.72	I-123 Whole body Scan(주사 및 촬영)	I-123
91	PTC	F	6	0	1	80.7	I-131 Wholebody Scan(치료후)	30 mCi
92	PTC	F	6	1	0	78.34	I-131 Wholebody Scan(치료후)	30 mCi
93	FTC	M	7	0	0	30.02	I-131 Wholebody Scan(치료후)	>30 mCi
94	FTC	M	7	1	1	64.99	I-131 Wholebody Scan(치료후)	>30 mCi
95	PTC	F	4	0	0	106.99	I-131 Wholebody Scan(치료후)	>30 mCi
96	PTC	F	5	0	1	64.97	I-131 Wholebody Scan(치료후)	>30 mCi
97	PTC	F	6	1	1	78.09	I-123 Whole body Scan(주사 및 촬영)	I-123
98	FTC	F	6	3	0	14.12	I-131 Wholebody Scan(치료후)	>30 mCi
99	FTC	F	6	4	0	21.33	I-131 Wholebody Scan(치료후)	>30 mCi
100	FTC	F	6	5	0	26.4	I-131 Wholebody Scan(치료후)	>30 mCi
101	FTC	F	6	6	0	13.58	I-131 Wholebody Scan(치료후)	>30 mCi
102	FTC	F	6	7	0	22.69	I-131 Wholebody Scan(치료후)	>30 mCi
103	PTC	M	5	2	0	38.67	I-131 Wholebody Scan(치료후)	30 mCi
104	FTC	F	7	0	1	239.36	I-131 Wholebody Scan(치료후)	30 mCi
105	FTC	F	7	1	1	70.65	I-131 Wholebody Scan(치료후)	30 mCi
106	PTC	M	5	1	1	48.8	I-131 Wholebody Scan(치료후)	30 mCi
107	FTC	F	6	1	0	36.55	I-131 Wholebody Scan(치료후)	>30 mCi
108	PTC	F	5	0	1	82.3	I-131 Wholebody Scan(치료후)	>30 mCi
109	PTC	F	5	1	0	98.46	I-131 Wholebody Scan(치료후)	30 mCi
110	PTC	F	6	2	1	75.79	I-131 Wholebody Scan(치료후)	30 mCi
111	PTC	M	6	0	0	43.92	I-131 Wholebody Scan(치료후)	>30 mCi
112	PTC	M	6	1	1	47.78	I-123 Whole body Scan(주사 및 촬영)	I-123
113	PTC	F	7	1	1	55.18	I-123 Whole body Scan(주사 및 촬영)	I-123
114	PTC	F	7	2	1	59.61	I-131 Wholebody Scan(치료후)	>30 mCi
115	PTC	F	7	3	1	64.23	I-123 Whole body Scan(주사 및 촬영)	I-123
116	PTC	F	4	0	1	69.52	I-131 Wholebody Scan(치료후)	>30 mCi
117	PTC	F	4	1	1	46.89	I-131 Wholebody Scan(치료후)	30 mCi
118	PTC	F	5	1	1	83.31	I-123 Whole body Scan(주사 및 촬영)	I-123
119	PTC	F	7	0	1	158.75	I-131 Wholebody Scan(치료후)	30 mCi
120	PTC	F	4	0	1	60.36	I-131 Wholebody Scan(치료후)	30 mCi
121	PTC	F	3	1	0	12.55	I-131 Wholebody Scan(치료후)	30 mCi
122	PTC	F	4	0	1	51.88	I-131 Wholebody Scan(치료후)	>30 mCi
123	PTC	F	4	1	0	18.75	I-131 Wholebody Scan(치료후)	30 mCi
124	PTC	M	4	1	0	19.85	I-131 Wholebody Scan(치료후)	30 mCi
125	PTC	F	5	0	1	83.77	I-131 Wholebody Scan(치료후)	>30 mCi
126	PTC	F	5	1	0	18.1	I-131 Wholebody Scan(치료후)	30 mCi
127	PTC	F	5	0	1	20.7	I-131 Wholebody Scan(치료후)	>30 mCi
128	PTC	F	7	2	1	89.28	I-123 Whole body Scan(주사 및 촬영)	I-123
129	PTC	M	4	2	1	40.4	I-123 Whole body Scan(주사 및 촬영)	I-123
130	PTC	F	5	1	1	58.14	I-131 Wholebody Scan(치료후)	30 mCi
131	PTC	F	6	0	0	17.3	I-123 Whole body Scan(주사 및 촬영)	I-123
132	PTC	M	3	0	1	45.59	I-131 Wholebody Scan(치료후)	>30 mCi
133	PTC	M	3	1	0	8.78	I-131 Wholebody Scan(치료후)	30 mCi
134	PTC	M	3	2	0	40.48	I-131 Wholebody Scan(치료후)	30 mCi
135	PTC	M	6	0	1	52.27	I-131 Wholebody Scan(치료후)	>30 mCi
136	PTC	M	6	1	1	38.98	I-123 Whole body Scan(주사 및 촬영)	I-123
137	PTC	F	6	0	0	30.25	I-131 Wholebody Scan(치료후)	>30 mCi
138	PTC	F	6	1	0	77.02	I-123 Whole body Scan(주사 및 촬영)	I-123
139	PTC	F	6	1	1	36.87	I-123 Whole body Scan(주사 및 촬영)	I-123
140	PTC	F	6	1	0	23.84	I-131 Wholebody Scan(치료후)	30 mCi
141	PTC	F	5	0	1	65.06	I-131 Wholebody Scan(치료후)	30 mCi
142	PTC	F	5	1	1	58.55	I-131 Wholebody Scan(치료후)	>30 mCi
143	PTC	M	3	0	1	50.57	I-131 Wholebody Scan(치료후)	>30 mCi
144	PTC	F	7	0	1	55.76	I-131 Wholebody Scan(치료후)	>30 mCi
145	PTC	F	7	1	1	99.21	I-123 Whole body Scan(주사 및 촬영)	I-123
146	PTC	M	3	5	0	25.42	I-131 Wholebody Scan(치료후)	>30 mCi
147	PTC	F	4	1	1	48.33	I-131 Wholebody Scan(치료후)	30 mCi
148	FTC	F	4	2	0	22.07	I-131 Wholebody Scan(치료후)	30 mCi
149	PTC	F	7	2	1	119.01	I-123 Whole body Scan(주사 및 촬영)	I-123
150	PTC	M	6	0	0	53.36	I-131 Wholebody Scan(치료후)	>30 mCi
151	PTC	F	5	0	0	15.25	I-131 Wholebody Scan(치료후)	>30 mCi
152	PTC	M	7	0	0	15.89	I-131 Wholebody Scan(치료후)	>30 mCi
153	PTC	M	4	0	1	47.8	I-131 Wholebody Scan(치료후)	>30 mCi
154	PTC	M	5	0	0	18.94	I-131 Wholebody Scan(치료후)	>30 mCi
155	PTC	M	5	1	0	12.15	I-131 Wholebody Scan(치료후)	>30 mCi
156	PTC	M	5	0	1	50.83	I-131 Wholebody Scan(치료후)	>30 mCi
157	PTC	F	6	0	1	96.53	I-131 Wholebody Scan(치료후)	>30 mCi
158	PTC	F	4	0	1	73.95	I-123 Whole body Scan(주사 및 촬영)	I-123
159	PTC	F	4	3	1	457.98	I-123 Whole body Scan(주사 및 촬영)	I-123
160	PTC	F	6	0	0	66.44	I-131 Wholebody Scan(치료후)	>30 mCi
161	PTC	F	6	1	1	83.97	I-123 Whole body Scan(주사 및 촬영)	I-123
162	PTC	M	6	0	1	72.74	I-131 Wholebody Scan(치료후)	30 mCi
163	PTC	F	5	1	0	19.43	I-123 Whole body Scan(주사 및 촬영)	I-123
164	PTC	F	6	3	0	26.75	I-131 Wholebody Scan(치료후)	>30 mCi
165	PTC	M	7	0	1	135.1	I-131 Wholebody Scan(치료후)	>30 mCi
166	PTC	F	6	0	1	91.97	I-131 Wholebody Scan(치료후)	30 mCi
167	PTC	F	6	1	0	62.19	I-131 Wholebody Scan(치료후)	30 mCi
168	PTC	M	6	0	1	142.58	I-131 Wholebody Scan(치료후)	>30 mCi
169	PTC	F	4	0	0	21.98	I-131 Wholebody Scan(치료후)	>30 mCi
170	PTC	F	4	1	0	18.83	I-123 Whole body Scan(주사 및 촬영)	I-123
171	FTC	M	6	7	0	33.62	I-131 Wholebody Scan(치료후)	>30 mCi
172	PTC	M	5	0	1	32.89	I-131 Wholebody Scan(치료후)	>30 mCi
173	PTC	F	7	0	0	21.57	I-131 Wholebody Scan(치료후)	>30 mCi
174	PTC	F	7	1	0	42.34	I-131 Wholebody Scan(치료후)	>30 mCi
175	PTC	F	7	2	0	38.2	I-131 Wholebody Scan(치료후)	>30 mCi
176	PTC	F	8	3	0	62.94	I-131 Wholebody Scan(치료후)	>30 mCi
177	PTC	F	4	0	1	58.53	I-131 Wholebody Scan(치료후)	>30 mCi
178	PTC	F	4	0	1	59.91	I-131 Wholebody Scan(치료후)	>30 mCi
179	PTC	F	4	1	0	25.37	I-131 Wholebody Scan(치료후)	30 mCi
180	PTC	F	4	2	0	16.71	I-131 Wholebody Scan(치료후)	30 mCi
181	PTC	F	4	0	1	81.85	I-131 Wholebody Scan(치료후)	>30 mCi
182	PTC	F	5	1	1	57.56	I-123 Whole body Scan(주사 및 촬영)	I-123
183	PTC	M	7	0	1	51.43	I-131 Wholebody Scan(치료후)	>30 mCi
184	PTC	M	7	1	1	44.6	I-123 Whole body Scan(주사 및 촬영)	I-123
185	PTC	F	5	3	0	28.86	I-123 Whole body Scan(주사 및 촬영)	I-123
186	PTC	F	7	0	1	59.94	I-131 Wholebody Scan(치료후)	>30 mCi
187	PTC	F	7	1	1	70.5	I-123 Whole body Scan(주사 및 촬영)	I-123
188	PTC	M	6	0	1	169.7	I-131 Wholebody Scan(치료후)	>30 mCi
189	PTC	M	6	1	0	73.87	I-123 Whole body Scan(주사 및 촬영)	I-123
190	PTC	M	6	3	1	158.48	I-123 Whole body Scan(주사 및 촬영)	I-123
191	PTC	F	7	1	0	59.89	I-131 Wholebody Scan(치료후)	>30 mCi
192	PTC	M	7	0	1	53.3	I-131 Wholebody Scan(치료후)	>30 mCi
193	PTC	M	7	1	0	26.12	I-131 Wholebody Scan(치료후)	>30 mCi
194	PTC	M	6	2	0	35.17	I-131 Wholebody Scan(치료후)	30 mCi
195	PTC	M	6	4	1	206.06	I-123 Whole body Scan(주사 및 촬영)	I-123
196	PTC	F	4	0	0	20.65	I-131 Wholebody Scan(치료후)	>30 mCi
197	PTC	F	4	1	0	13.1	I-123 Whole body Scan(주사 및 촬영)	I-123
198	PTC	M	4	0	0	12.14	I-131 Wholebody Scan(치료후)	>30 mCi
199	PTC	M	4	1	1	43.57	I-131 Wholebody Scan(치료후)	30 mCi
200	PTC	F	5	0	1	43.53	I-131 Wholebody Scan(치료후)	>30 mCi
201	PTC	F	6	1	1	233.27	I-123 Whole body Scan(주사 및 촬영)	I-123
202	PTC	F	5	0	1	79.75	I-131 Wholebody Scan(치료후)	>30 mCi
203	PTC	F	5	1	1	105.32	I-131 Wholebody Scan(치료후)	30 mCi
204	PTC	M	7	2	1	51.37	I-123 Whole body Scan(주사 및 촬영)	I-123
205	PTC	F	4	1	0	27.56	I-131 Wholebody Scan(치료후)	30 mCi
206	PTC	F	4	2	1	55.91	I-131 Wholebody Scan(치료후)	>30 mCi
207	PTC	F	7	1	1	57.55	I-123 Whole body Scan(주사 및 촬영)	I-123
208	PTC	M	7	0	1	63.42	I-131 Wholebody Scan(치료후)	>30 mCi
209	PTC	M	5	0	0	22.88	I-131 Wholebody Scan(치료후)	>30 mCi
210	PTC	M	5	1	1	49.74	I-123 Whole body Scan(주사 및 촬영)	I-123
211	PTC	F	5	1	0	643.42	I-123 Whole body Scan(주사 및 촬영)	I-123
212	FTC	F	5	0	1	57.17	I-131 Wholebody Scan(치료후)	>30 mCi
213	PTC	F	4	1	1	57.88	I-131 Wholebody Scan(치료후)	30 mCi
214	PTC	M	3	0	1	43.11	I-131 Wholebody Scan(치료후)	>30 mCi
215	PTC	F	5	0	1	69.37	I-131 Wholebody Scan(치료후)	>30 mCi
216	PTC	F	5	1	1	122.29	I-131 Wholebody Scan(치료후)	>30 mCi
217	PTC	F	4	0	1	45.56	I-131 Wholebody Scan(치료후)	>30 mCi
218	PTC	F	4	1	0	23.53	I-131 Wholebody Scan(치료후)	>30 mCi
219	PTC	F	7	0	1	344.58	I-131 Wholebody Scan(치료후)	>30 mCi
220	PTC	F	7	1	1	154.49	I-123 Whole body Scan(주사 및 촬영)	I-123
221	PTC	F	7	4	0	25.42	I-131 Wholebody Scan(치료후)	>30 mCi
222	PTC	F	7	5	0	9.11	I-131 Wholebody Scan(치료후)	>30 mCi
223	PTC	F	5	0	1	82.89	I-131 Wholebody Scan(치료후)	30 mCi
224	PTC	F	5	1	1	65.66	I-131 Wholebody Scan(치료후)	30 mCi
225	PTC	M	3	2	0	42.96	I-131 Wholebody Scan(치료후)	>30 mCi
226	PTC	M	3	3	0	562.72	I-131 Wholebody Scan(치료후)	>30 mCi
227	PTC	M	3	4	1	36.95	I-123 Whole body Scan(주사 및 촬영)	I-123
228	PTC	F	3	0	0	16.48	I-131 Wholebody Scan(치료후)	>30 mCi
229	PTC	F	3	1	0	36.39	I-123 Whole body Scan(주사 및 촬영)	I-123
230	PTC	M	8	4	0	25.34	I-131 Wholebody Scan(치료후)	>30 mCi
231	PTC	F	4	1	0	14.2	I-123 Whole body Scan(주사 및 촬영)	I-123
232	PTC	F	7	2	0	14.44	I-131 Wholebody Scan(치료후)	>30 mCi
233	PTC	F	3	0	0	15.89	I-131 Wholebody Scan(치료후)	>30 mCi
234	PTC	F	3	1	1	43.18	I-123 Whole body Scan(주사 및 촬영)	I-123
235	PTC	M	5	2	0	25.7	I-131 Wholebody Scan(치료후)	>30 mCi
236	FTC	F	7	0	1	77.02	I-131 Wholebody Scan(치료후)	>30 mCi
237	FTC	F	7	1	1	70.97	I-123 Whole body Scan(주사 및 촬영)	I-123
238	PTC	M	3	0	1	58.97	I-131 Wholebody Scan(치료후)	30 mCi
239	PTC	M	3	1	0	18.4	I-131 Wholebody Scan(치료후)	30 mCi
240	PTC	M	3	2	0	9.96	I-131 Wholebody Scan(치료후)	>30 mCi
241	PTC	F	5	0	1	85.78	I-131 Wholebody Scan(치료후)	30 mCi
242	PTC	M	7	0	1	70.81	I-131 Wholebody Scan(치료후)	>30 mCi
243	PTC	M	7	1	0	295.69	I-131 Wholebody Scan(치료후)	>30 mCi
244	PTC	F	5	0	1	64.51	I-123 Whole body Scan(주사 및 촬영)	I-123
245	PTC	F	4	1	0	39.16	I-131 Wholebody Scan(치료후)	30 mCi
246	PTC	F	4	0	1	69.62	I-131 Wholebody Scan(치료후)	>30 mCi
247	PTC	F	4	1	1	79.98	I-123 Whole body Scan(주사 및 촬영)	I-123
248	PTC	F	5	0	1	96.38	I-131 Wholebody Scan(치료후)	>30 mCi
249	PTC	F	5	1	1	101.81	I-123 Whole body Scan(주사 및 촬영)	I-123
250	PTC	M	4	2	0	9.56	I-131 Wholebody Scan(치료후)	30 mCi
251	PTC	F	7	0	0	129.95	I-131 Wholebody Scan(치료후)	>30 mCi
252	PTC	F	7	1	1	107.52	I-123 Whole body Scan(주사 및 촬영)	I-123
253	PTC	F	3	0	1	39.84	I-131 Wholebody Scan(치료후)	30 mCi
254	PTC	M	3	1	1	40.55	I-131 Wholebody Scan(치료후)	>30 mCi
255	PTC	F	6	0	1	108.98	I-131 Wholebody Scan(치료후)	30 mCi
256	PTC	F	4	0	1	58.3	I-131 Wholebody Scan(치료후)	>30 mCi
257	PTC	M	6	3	1	66.88	I-131 Wholebody Scan(치료후)	>30 mCi
258	PTC	F	4	2	1	58.87	I-123 Whole body Scan(주사 및 촬영)	I-123
259	PTC	F	4	0	0	28.55	I-131 Wholebody Scan(치료후)	>30 mCi
260	PTC	F	5	1	0	9.29	I-123 Whole body Scan(주사 및 촬영)	I-123
261	FTC	F	6	9	0	86.33	I-123 Whole body Scan(주사 및 촬영)	I-123
262	PTC	M	6	0	1	55.53	I-131 Wholebody Scan(치료후)	>30 mCi
263	PTC	M	6	1	1	22.58	I-131 Wholebody Scan(치료후)	30 mCi
264	PTC	M	6	2	1	39.32	I-123 Whole body Scan(주사 및 촬영)	I-123
265	FTC	F	7	2	0	80.45	I-131 Wholebody Scan(치료후)	>30 mCi
266	PTC	F	4	0	0	21.16	I-131 Wholebody Scan(치료후)	>30 mCi
267	PTC	F	4	1	1	52.55	I-131 Wholebody Scan(치료후)	>30 mCi
268	PTC	F	4	0	1	53.52	I-131 Wholebody Scan(치료후)	>30 mCi
269	PTC	F	4	1	0	14.66	I-131 Wholebody Scan(치료후)	>30 mCi
270	PTC	M	6	0	1	67.25	I-131 Wholebody Scan(치료후)	30 mCi
271	PTC	M	6	1	0	30	I-131 Wholebody Scan(치료후)	30 mCi
272	PTC	F	4	0	0	63.37	I-131 Wholebody Scan(치료후)	>30 mCi
273	PTC	F	4	1	1	85.08	I-123 Whole body Scan(주사 및 촬영)	I-123
274	PTC	M	6	0	0	16.82	I-131 Wholebody Scan(치료후)	>30 mCi
275	PTC	M	6	1	0	123.83	I-123 Whole body Scan(주사 및 촬영)	I-123
276	PTC	M	5	0	1	57.47	I-131 Wholebody Scan(치료후)	>30 mCi
277	PTC	M	6	1	1	63.75	I-123 Whole body Scan(주사 및 촬영)	I-123
278	PTC	F	4	0	0	28.03	I-131 Wholebody Scan(치료후)	>30 mCi
279	PTC	F	4	1	0	18.44	I-131 Wholebody Scan(치료후)	>30 mCi
280	PTC	F	4	2	0	17.44	I-131 Wholebody Scan(치료후)	>30 mCi
281	PTC	F	4	3	0	11.63	I-131 Wholebody Scan(치료후)	>30 mCi
282	PTC	M	3	0	1	220.27	I-131 Wholebody Scan(치료후)	>30 mCi
283	PTC	M	6	2	1	52.1	I-123 Whole body Scan(주사 및 촬영)	I-123
284	PTC	F	2	0	1	100.53	I-131 Wholebody Scan(치료후)	>30 mCi
285	PTC	M	4	0	1	39.95	I-131 Wholebody Scan(치료후)	>30 mCi
286	PTC	F	3	0	0	39.36	I-131 Wholebody Scan(치료후)	>30 mCi
287	PTC	F	3	1	0	23.23	I-131 Wholebody Scan(치료후)	30 mCi
288	PTC	F	6	1	1	106.91	I-123 Whole body Scan(주사 및 촬영)	I-123
289	PTC	F	3	2	0	21.78	I-131 Wholebody Scan(치료후)	>30 mCi
290	PTC	M	3	0	0	9.33	I-131 Wholebody Scan(치료후)	>30 mCi
291	PTC	F	4	0	0	1.64	I-131 Wholebody Scan(치료후)	>30 mCi
292	PTC	F	6	0	1	65.18	I-131 Wholebody Scan(치료후)	30 mCi
293	PTC	F	6	1	0	193.76	I-131 Wholebody Scan(치료후)	30 mCi
294	PTC	F	4	0	1	49.77	I-123 Whole body Scan(주사 및 촬영)	I-123
295	PTC	M	5	0	1	72.09	I-131 Wholebody Scan(치료후)	>30 mCi
296	PTC	M	4	1	0	21.77	I-131 Wholebody Scan(치료후)	30 mCi
297	PTC	F	5	0	0	29.86	I-131 Wholebody Scan(치료후)	>30 mCi
298	PTC	F	5	1	0	35.91	I-131 Wholebody Scan(치료후)	>30 mCi
299	PTC	F	6	2	0	10.56	I-131 Wholebody Scan(치료후)	>30 mCi
300	FTC	F	5	0	1	88.35	I-123 Whole body Scan(주사 및 촬영)	I-123
301	PTC	F	3	1	1	46.89	I-123 Whole body Scan(주사 및 촬영)	I-123
302	PTC	F	3	0	1	61.96	I-131 Wholebody Scan(치료후)	30 mCi
303	PTC	F	3	1	1	62.34	I-131 Wholebody Scan(치료후)	30 mCi
304	PTC	F	3	0	1	55.58	I-131 Wholebody Scan(치료후)	>30 mCi
305	PTC	F	3	1	0	9.51	I-123 Whole body Scan(주사 및 촬영)	I-123
306	PTC	M	5	0	0	12.19	I-131 Wholebody Scan(치료후)	30 mCi
307	PTC	M	5	1	0	10.37	I-131 Wholebody Scan(치료후)	30 mCi
308	FTC	F	7	8	1	46.95	I-131 Wholebody Scan(치료후)	>30 mCi
309	PTC	F	5	0	0	34.17	I-131 Wholebody Scan(치료후)	>30 mCi
310	PTC	F	5	1	1	96.07	I-123 Whole body Scan(주사 및 촬영)	I-123
311	PTC	M	4	0	0	16.71	I-131 Wholebody Scan(치료후)	>30 mCi
312	PTC	M	4	1	1	35.83	I-123 Whole body Scan(주사 및 촬영)	I-123
313	PTC	M	5	0	1	52.89	I-131 Wholebody Scan(치료후)	>30 mCi
314	PTC	F	3	0	1	72.7	I-131 Wholebody Scan(치료후)	>30 mCi
315	PTC	F	3	2	0	23.05	I-131 Wholebody Scan(치료후)	>30 mCi
316	PTC	F	3	0	0	9.86	I-131 Wholebody Scan(치료후)	>30 mCi
317	PTC	F	5	0	1	86.43	I-131 Wholebody Scan(치료후)	>30 mCi
318	PTC	F	7	0	1	49.09	I-131 Wholebody Scan(치료후)	>30 mCi
319	PTC	F	5	2	1	62.02	I-123 Whole body Scan(주사 및 촬영)	I-123
320	PTC	F	8	0	1	48.23	I-131 Wholebody Scan(치료후)	>30 mCi
321	PTC	F	5	0	0	106.61	I-131 Wholebody Scan(치료후)	>30 mCi
322	PTC	M	6	0	1	46.74	I-131 Wholebody Scan(치료후)	>30 mCi
323	PTC	M	6	1	0	60.04	I-131 Wholebody Scan(치료후)	>30 mCi
324	PTC	F	2	1	0	14.75	I-131 Wholebody Scan(치료후)	30 mCi
325	PTC	M	7	0	1	65.05	I-131 Wholebody Scan(치료후)	>30 mCi
326	PTC	M	7	1	1	66.42	I-123 Whole body Scan(주사 및 촬영)	I-123
327	PTC	M	5	0	1	53.35	I-131 Wholebody Scan(치료후)	30 mCi
328	PTC	M	5	1	0	13.62	I-131 Wholebody Scan(치료후)	30 mCi
329	PTC	M	5	0	0	11.4	I-131 Wholebody Scan(치료후)	>30 mCi
330	PTC	M	5	1	0	14.37	I-123 Whole body Scan(주사 및 촬영)	I-123
331	PTC	F	4	0	0	11.32	I-123 Whole body Scan(주사 및 촬영)	I-123
332	PTC	F	5	1	1	168.47	I-131 Wholebody Scan(치료후)	>30 mCi
333	PTC	F	4	2	0	43.76	I-123 Whole body Scan(주사 및 촬영)	I-123
334	PTC	F	5	4	0	23.62	I-131 Wholebody Scan(치료후)	>30 mCi
335	PTC	F	5	5	0	34.57	I-131 Wholebody Scan(치료후)	>30 mCi
336	PTC	F	5	6	0	29.17	I-131 Wholebody Scan(치료후)	>30 mCi
337	PTC	F	4	0	0	17.75	I-131 Wholebody Scan(치료후)	>30 mCi
338	PTC	M	4	2	1	52.94	I-123 Whole body Scan(주사 및 촬영)	I-123
339	PTC	F	7	0	1	72.91	I-131 Wholebody Scan(치료후)	>30 mCi
340	PTC	M	4	0	0	13.26	I-131 Wholebody Scan(치료후)	>30 mCi
341	PTC	F	5	5	1	64.86	I-131 Wholebody Scan(치료후)	30 mCi
342	PTC	F	4	0	1	51.73	I-131 Wholebody Scan(치료후)	>30 mCi
343	PTC	F	4	1	1	49.38	I-123 Whole body Scan(주사 및 촬영)	I-123
344	PTC	F	4	0	1	73.04	I-131 Wholebody Scan(치료후)	30 mCi
345	PTC	F	4	1	0	139.2	I-131 Wholebody Scan(치료후)	30 mCi
346	PTC	F	4	0	0	21.95	I-123 Whole body Scan(주사 및 촬영)	I-123
347	PTC	F	4	1	1	58.17	I-123 Whole body Scan(주사 및 촬영)	I-123
348	PTC	M	7	0	1	40.71	I-131 Wholebody Scan(치료후)	30 mCi
349	PTC	M	7	1	0	10.52	I-131 Wholebody Scan(치료후)	30 mCi
350	PTC	F	4	4	1	58.01	I-123 Whole body Scan(주사 및 촬영)	I-123
351	FTC	M	4	6	1	49.85	I-123 Whole body Scan(주사 및 촬영)	I-123
352	PTC	F	6	12	0	30.83	I-131 Wholebody Scan(치료후)	>30 mCi
353	PTC	F	5	2	0	20.51	I-123 Whole body Scan(주사 및 촬영)	I-123
354	PTC	F	4	3	0	13.43	I-131 Wholebody Scan(치료후)	>30 mCi
355	PTC	F	3	0	0	14.66	I-131 Wholebody Scan(치료후)	>30 mCi
356	PTC	F	3	1	0	8.03	I-123 Whole body Scan(주사 및 촬영)	I-123
357	PTC	F	3	0	1	66.38	I-131 Wholebody Scan(치료후)	>30 mCi
358	PTC	M	4	0	1	50.88	I-131 Wholebody Scan(치료후)	>30 mCi
359	PTC	M	4	1	0	25.29	I-131 Wholebody Scan(치료후)	30 mCi
360	PTC	M	3	2	1	55.8	I-123 Whole body Scan(주사 및 촬영)	I-123
361	PTC	F	6	0	1	45.11	I-131 Wholebody Scan(치료후)	30 mCi
362	PTC	F	5	0	1	62.73	I-131 Wholebody Scan(치료후)	>30 mCi
363	PTC	F	5	1	0	18.14	I-131 Wholebody Scan(치료후)	30 mCi
364	PTC	F	4	0	0	13.75	I-131 Wholebody Scan(치료후)	>30 mCi
365	PTC	F	4	1	0	87.81	I-123 Whole body Scan(주사 및 촬영)	I-123
366	PTC	F	4	0	1	62.95	I-131 Wholebody Scan(치료후)	>30 mCi
367	PTC	F	4	1	1	75.87	I-123 Whole body Scan(주사 및 촬영)	I-123
368	PTC	F	4	2	1	43.52	I-123 Whole body Scan(주사 및 촬영)	I-123
369	PTC	F	3	1	0	28.79	I-131 Wholebody Scan(치료후)	30 mCi
370	PTC	F	4	0	1	103.86	I-131 Wholebody Scan(치료후)	30 mCi
371	PTC	F	4	1	0	28.51	I-131 Wholebody Scan(치료후)	30 mCi
372	PTC	F	2	0	0	12.33	I-131 Wholebody Scan(치료후)	>30 mCi
373	PTC	F	2	1	1	35.85	I-123 Whole body Scan(주사 및 촬영)	I-123
374	PTC	M	5	0	1	49.58	I-131 Wholebody Scan(치료후)	>30 mCi
375	PTC	M	5	1	0	14.8	I-131 Wholebody Scan(치료후)	30 mCi
376	PTC	M	5	2	0	20.21	I-131 Wholebody Scan(치료후)	30 mCi
377	PTC	M	5	3	1	31.54	I-123 Whole body Scan(주사 및 촬영)	I-123
378	PTC	M	4	0	1	39.95	I-131 Wholebody Scan(치료후)	30 mCi
379	PTC	M	4	1	0	11.19	I-131 Wholebody Scan(치료후)	30 mCi
380	PTC	F	5	0	1	62.16	I-131 Wholebody Scan(치료후)	30 mCi
381	PTC	F	5	1	0	19.91	I-131 Wholebody Scan(치료후)	30 mCi
382	PTC	M	2	0	0	9.59	I-131 Wholebody Scan(치료후)	>30 mCi
383	PTC	M	2	1	0	12.8	I-131 Wholebody Scan(치료후)	>30 mCi
384	PTC	F	6	0	1	57.15	I-131 Wholebody Scan(치료후)	>30 mCi
385	PTC	F	6	1	1	52.46	I-123 Whole body Scan(주사 및 촬영)	I-123
386	PTC	F	3	0	1	97.68	I-123 Whole body Scan(주사 및 촬영)	I-123
387	PTC	M	3	0	1	36.84	I-131 Wholebody Scan(치료후)	>30 mCi
388	PTC	M	3	1	0	9.79	I-131 Wholebody Scan(치료후)	30 mCi
389	PTC	F	4	0	1	63.55	I-131 Wholebody Scan(치료후)	>30 mCi
390	PTC	F	5	1	0	121.11	I-131 Wholebody Scan(치료후)	30 mCi
391	PTC	F	6	0	1	32.43	I-131 Wholebody Scan(치료후)	>30 mCi
392	PTC	F	6	1	1	68.25	I-131 Wholebody Scan(치료후)	30 mCi
393	PTC	M	4	1	1	8.33	I-123 Whole body Scan(주사 및 촬영)	I-123
394	PTC	F	4	0	1	66.15	I-131 Wholebody Scan(치료후)	>30 mCi
395	PTC	F	5	0	1	59.27	I-131 Wholebody Scan(치료후)	30 mCi
396	PTC	M	6	0	1	52.55	I-131 Wholebody Scan(치료후)	>30 mCi
397	PTC	M	6	1	1	54.17	I-123 Whole body Scan(주사 및 촬영)	I-123
398	PTC	F	3	2	1	50.04	I-123 Whole body Scan(주사 및 촬영)	I-123
399	PTC	F	3	0	0	14.53	I-123 Whole body Scan(주사 및 촬영)	I-123
400	PTC	F	7	2	0	535.33	I-131 Wholebody Scan(치료후)	30 mCi
401	PTC	F	7	3	0	28.88	I-131 Wholebody Scan(치료후)	30 mCi
402	PTC	F	3	0	1	51.62	I-131 Wholebody Scan(치료후)	>30 mCi
403	PTC	F	3	1	0	50.25	I-131 Wholebody Scan(치료후)	30 mCi
404	PTC	F	5	1	0	46.04	I-123 Whole body Scan(주사 및 촬영)	I-123
405	PTC	F	5	1	1	101.55	I-131 Wholebody Scan(치료후)	30 mCi
406	PTC	F	3	0	1	67.08	I-131 Wholebody Scan(치료후)	30 mCi
407	PTC	F	3	1	1	53.68	I-131 Wholebody Scan(치료후)	30 mCi
408	PTC	M	4	0	1	32.34	I-131 Wholebody Scan(치료후)	>30 mCi
409	PTC	M	4	1	0	15.51	I-131 Wholebody Scan(치료후)	>30 mCi
410	PTC	F	5	0	1	94.08	I-131 Wholebody Scan(치료후)	>30 mCi
411	PTC	F	3	2	0	10.53	I-123 Whole body Scan(주사 및 촬영)	I-123
412	PTC	F	6	2	1	158.68	I-123 Whole body Scan(주사 및 촬영)	I-123
413	PTC	F	4	0	0	17.42	I-131 Wholebody Scan(치료후)	>30 mCi
414	PTC	F	4	1	1	38.27	I-123 Whole body Scan(주사 및 촬영)	I-123
415	PTC	F	2	0	0	19.07	I-131 Wholebody Scan(치료후)	>30 mCi
416	PTC	F	2	1	0	10.94	I-131 Wholebody Scan(치료후)	>30 mCi
417	PTC	F	2	2	0	57.68	I-123 Whole body Scan(주사 및 촬영)	I-123
418	PTC	F	2	3	0	17.51	I-131 Wholebody Scan(치료후)	>30 mCi
419	PTC	F	6	0	1	55.78	I-131 Wholebody Scan(치료후)	30 mCi
420	PTC	F	6	2	0	15.97	I-131 Wholebody Scan(치료후)	30 mCi
421	PTC	F	6	3	1	69.49	I-123 Whole body Scan(주사 및 촬영)	I-123
422	PTC	F	5	1	1	80.32	I-131 Wholebody Scan(치료후)	30 mCi
423	PTC	F	3	0	0	9.51	I-131 Wholebody Scan(치료후)	>30 mCi
424	PTC	F	3	1	0	74.62	I-123 Whole body Scan(주사 및 촬영)	I-123
425	PTC	F	5	0	1	58.26	I-131 Wholebody Scan(치료후)	>30 mCi
426	PTC	F	3	2	0	31.54	I-123 Whole body Scan(주사 및 촬영)	I-123
427	PTC	M	4	2	0	16.17	I-131 Wholebody Scan(치료후)	>30 mCi
428	PTC	M	4	3	0	9.72	I-131 Wholebody Scan(치료후)	30 mCi
429	PTC	M	4	4	0	13.97	I-131 Wholebody Scan(치료후)	>30 mCi
430	PTC	M	4	5	0	11.33	I-131 Wholebody Scan(치료후)	>30 mCi
431	PTC	F	6	0	1	78.1	I-131 Wholebody Scan(치료후)	>30 mCi
432	PTC	F	6	1	1	61.6	I-123 Whole body Scan(주사 및 촬영)	I-123
433	PTC	F	5	1	1	39.52	I-131 Wholebody Scan(치료후)	30 mCi
434	PTC	F	5	0	1	115.27	I-131 Wholebody Scan(치료후)	>30 mCi
435	PTC	F	6	0	1	88.98	I-131 Wholebody Scan(치료후)	>30 mCi
436	PTC	F	6	1	1	70.57	I-123 Whole body Scan(주사 및 촬영)	I-123
437	PTC	F	4	0	0	26.47	I-131 Wholebody Scan(치료후)	>30 mCi
438	PTC	F	4	1	1	91.3	I-131 Wholebody Scan(치료후)	>30 mCi
439	PTC	F	3	1	1	67.96	I-123 Whole body Scan(주사 및 촬영)	I-123
440	FTC	F	4	0	1	76.86	I-131 Wholebody Scan(치료후)	>30 mCi
441	PTC	F	3	0	1	68.36	I-131 Wholebody Scan(치료후)	>30 mCi
442	PTC	M	6	3	0	24.67	I-131 Wholebody Scan(치료후)	>30 mCi
443	PTC	M	4	0	0	16.51	I-131 Wholebody Scan(치료후)	>30 mCi
444	PTC	M	4	1	0	15.85	I-131 Wholebody Scan(치료후)	>30 mCi
445	PTC	F	4	1	0	16.47	I-123 Whole body Scan(주사 및 촬영)	I-123
446	PTC	F	5	0	1	89.93	I-131 Wholebody Scan(치료후)	30 mCi
447	PTC	F	5	1	0	17.85	I-131 Wholebody Scan(치료후)	30 mCi
448	PTC	M	7	3	0	33.92	I-123 Whole body Scan(주사 및 촬영)	I-123
449	PTC	F	4	2	1	25.94	I-123 Whole body Scan(주사 및 촬영)	I-123
450	PTC	F	4	0	1	11.2	I-131 Wholebody Scan(치료후)	30 mCi
451	PTC	F	5	0	0	29.8	I-131 Wholebody Scan(치료후)	>30 mCi
452	PTC	F	5	1	0	13.54	I-123 Whole body Scan(주사 및 촬영)	I-123
453	PTC	M	4	2	0	11.29	I-123 Whole body Scan(주사 및 촬영)	I-123
454	PTC	M	3	0	0	45.78	I-131 Wholebody Scan(치료후)	>30 mCi
455	PTC	M	3	1	1	27.52	I-131 Wholebody Scan(치료후)	>30 mCi
456	PTC	M	4	2	0	21.77	I-131 Wholebody Scan(치료후)	>30 mCi
457	PTC	F	7	0	0	47.59	I-131 Wholebody Scan(치료후)	>30 mCi
458	PTC	F	7	1	0	41.91	I-131 Wholebody Scan(치료후)	>30 mCi
459	PTC	F	5	1	1	148.86	I-131 Wholebody Scan(치료후)	30 mCi
460	PTC	F	2	0	1	115.64	I-131 Wholebody Scan(치료후)	>30 mCi
461	PTC	F	3	1	0	45.08	I-131 Wholebody Scan(치료후)	>30 mCi
462	PTC	M	5	0	1	66.46	I-131 Wholebody Scan(치료후)	30 mCi
463	PTC	M	5	1	0	51.36	I-131 Wholebody Scan(치료후)	30 mCi
464	PTC	F	3	1	0	173.79	I-123 Whole body Scan(주사 및 촬영)	I-123
465	PTC	F	6	0	1	75.4	I-131 Wholebody Scan(치료후)	>30 mCi
466	PTC	F	6	1	0	68.93	I-131 Wholebody Scan(치료후)	30 mCi
467	PTC	F	2	0	1	44.13	I-131 Wholebody Scan(치료후)	30 mCi
468	PTC	F	2	1	1	37.66	I-131 Wholebody Scan(치료후)	30 mCi
469	FTC	M	6	0	0	20.81	I-131 Wholebody Scan(치료후)	>30 mCi
470	PTC	M	2	1	0	37.68	I-123 Whole body Scan(주사 및 촬영)	I-123
471	PTC	F	5	0	1	82.01	I-131 Wholebody Scan(치료후)	>30 mCi
472	PTC	F	5	0	1	77.99	I-131 Wholebody Scan(치료후)	30 mCi
473	PTC	F	5	1	0	26.65	I-131 Wholebody Scan(치료후)	30 mCi
474	PTC	M	4	0	0	33.27	I-131 Wholebody Scan(치료후)	>30 mCi
475	PTC	M	5	1	0	11.3	I-123 Whole body Scan(주사 및 촬영)	I-123
476	PTC	F	2	0	0	19.58	I-123 Whole body Scan(주사 및 촬영)	I-123
477	PTC	F	2	1	0	22.92	I-131 Wholebody Scan(치료후)	>30 mCi
478	PTC	M	6	0	1	83.96	I-131 Wholebody Scan(치료후)	>30 mCi
479	PTC	M	7	1	1	43.17	I-123 Whole body Scan(주사 및 촬영)	I-123
480	PTC	F	4	0	1	52.82	I-131 Wholebody Scan(치료후)	>30 mCi
481	PTC	M	5	0	1	49.54	I-131 Wholebody Scan(치료후)	>30 mCi
482	PTC	F	3	2	1	49.16	I-123 Whole body Scan(주사 및 촬영)	I-123
483	PTC	F	4	0	0	24.84	I-131 Wholebody Scan(치료후)	>30 mCi
484	PTC	F	4	1	0	40.83	I-123 Whole body Scan(주사 및 촬영)	I-123
485	PTC	F	6	0	1	83.21	I-131 Wholebody Scan(치료후)	>30 mCi
486	PTC	F	6	1	1	50.58	I-123 Whole body Scan(주사 및 촬영)	I-123
487	PTC	F	6	0	1	61.7	I-131 Wholebody Scan(치료후)	30 mCi
488	PTC	F	6	1	0	15.08	I-131 Wholebody Scan(치료후)	>30 mCi
489	PTC	M	3	0	1	40.17	I-131 Wholebody Scan(치료후)	>30 mCi
490	PTC	F	4	0	1	92.9	I-131 Wholebody Scan(치료후)	>30 mCi
491	PTC	F	4	1	1	106.74	I-131 Wholebody Scan(치료후)	30 mCi
492	PTC	F	6	1	0	17.71	I-131 Wholebody Scan(치료후)	30 mCi
493	PTC	F	3	1	1	64.99	I-131 Wholebody Scan(치료후)	>30 mCi
494	PTC	M	4	0	1	107.5	I-131 Wholebody Scan(치료후)	>30 mCi
495	PTC	M	4	1	0	19.33	I-131 Wholebody Scan(치료후)	30 mCi
496	PTC	M	3	3	0	9.3	I-131 Wholebody Scan(치료후)	>30 mCi
497	PTC	M	3	4	0	7.4	I-131 Wholebody Scan(치료후)	>30 mCi
498	PTC	F	4	3	1	43.58	I-123 Whole body Scan(주사 및 촬영)	I-123
499	PTC	F	5	1	0	50	I-131 Wholebody Scan(치료후)	>30 mCi
500	PTC	F	5	2	0	86.26	I-131 Wholebody Scan(치료후)	>30 mCi
501	PTC	F	5	3	0	69.29	I-131 Wholebody Scan(치료후)	>30 mCi
502	PTC	F	6	4	0	25.7	I-131 Wholebody Scan(치료후)	>30 mCi
503	PTC	F	6	5	0	421.8	I-131 Wholebody Scan(치료후)	>30 mCi
504	PTC	F	6	6	1	307.27	I-131 Wholebody Scan(치료후)	>30 mCi
505	FTC	F	5	0	1	76.87	I-131 Wholebody Scan(치료후)	>30 mCi
506	PTC	F	5	2	1	69.67	I-123 Whole body Scan(주사 및 촬영)	I-123
507	PTC	M	4	0	1	34.13	I-131 Wholebody Scan(치료후)	>30 mCi
508	PTC	M	7	2	0	8.33	I-131 Wholebody Scan(치료후)	30 mCi
509	FTC	M	6	4	0	8.39	I-131 Wholebody Scan(치료후)	>30 mCi
510	FTC	M	6	5	0	7.82	I-131 Wholebody Scan(치료후)	>30 mCi
511	FTC	M	6	6	0	8.97	I-131 Wholebody Scan(치료후)	>30 mCi
512	FTC	M	6	7	0	13.58	I-131 Wholebody Scan(치료후)	>30 mCi
513	PTC	F	5	0	0	14.4	I-123 Whole body Scan(주사 및 촬영)	I-123
514	PTC	F	3	0	1	82.13	I-131 Wholebody Scan(치료후)	30 mCi
515	PTC	F	3	1	0	12.79	I-131 Wholebody Scan(치료후)	30 mCi
516	PTC	F	4	0	0	13.64	I-131 Wholebody Scan(치료후)	>30 mCi
517	PTC	F	4	1	1	51.09	I-123 Whole body Scan(주사 및 촬영)	I-123
518	PTC	M	5	0	1	54.27	I-131 Wholebody Scan(치료후)	>30 mCi
519	PTC	F	2	0	0	13.17	I-131 Wholebody Scan(치료후)	>30 mCi
520	PTC	F	2	1	1	32.5	I-123 Whole body Scan(주사 및 촬영)	I-123
521	PTC	F	4	2	1	57.67	I-123 Whole body Scan(주사 및 촬영)	I-123
522	PTC	M	2	0	0	9.44	I-131 Wholebody Scan(치료후)	>30 mCi
523	PTC	M	2	1	1	38.62	I-123 Whole body Scan(주사 및 촬영)	I-123
524	PTC	F	6	3	0	113.4	I-131 Wholebody Scan(치료후)	>30 mCi
525	PTC	F	5	2	1	88.19	I-123 Whole body Scan(주사 및 촬영)	I-123
526	PTC	F	4	3	1	54.88	I-123 Whole body Scan(주사 및 촬영)	I-123
527	PTC	F	4	1	1	64.91	I-123 Whole body Scan(주사 및 촬영)	I-123
528	PTC	F	2	1	0	19.52	I-131 Wholebody Scan(치료후)	30 mCi
529	PTC	F	2	2	0	16.42	I-131 Wholebody Scan(치료후)	30 mCi
530	PDC	F	4	1	0	15.33	I-123 Whole body Scan(주사 및 촬영)	I-123
531	PTC	M	6	0	1	56.54	I-131 Wholebody Scan(치료후)	>30 mCi
532	PTC	M	6	1	1	44.32	I-123 Whole body Scan(주사 및 촬영)	I-123
533	PTC	F	4	2	0	57.07	I-131 Wholebody Scan(치료후)	30 mCi
534	PTC	F	5	3	1	85.07	I-123 Whole body Scan(주사 및 촬영)	I-123
535	PTC	F	5	2	0	44.81	I-123 Whole body Scan(주사 및 촬영)	I-123
536	PTC	M	4	0	1	39.77	I-131 Wholebody Scan(치료후)	>30 mCi
537	PTC	F	4	0	1	98.98	I-131 Wholebody Scan(치료후)	>30 mCi
538	PTC	F	3	0	1	49.56	I-131 Wholebody Scan(치료후)	>30 mCi
539	PTC	F	4	0	1	79.92	I-131 Wholebody Scan(치료후)	>30 mCi
540	PTC	F	3	1	1	60.72	I-123 Whole body Scan(주사 및 촬영)	I-123
541	PTC	M	5	0	0	16.93	I-131 Wholebody Scan(치료후)	>30 mCi
542	PTC	M	2	4	0	10.78	I-131 Wholebody Scan(치료후)	>30 mCi
543	PTC	F	5	0	1	101.63	I-131 Wholebody Scan(치료후)	>30 mCi
544	PTC	F	5	1	0	26.95	I-131 Wholebody Scan(치료후)	>30 mCi
545	FTC	F	4	2	0	32.42	I-131 Wholebody Scan(치료후)	30 mCi
546	PTC	F	6	2	1	113.75	I-123 Whole body Scan(주사 및 촬영)	I-123
547	PTC	M	5	2	0	11.91	I-131 Wholebody Scan(치료후)	>30 mCi
548	PTC	F	3	1	1	57.34	I-131 Wholebody Scan(치료후)	30 mCi
549	FTC	F	6	2	1	56.14	I-123 Whole body Scan(주사 및 촬영)	I-123
550	PTC	F	4	2	0	15.64	I-131 Wholebody Scan(치료후)	>30 mCi
551	PTC	M	2	2	0	16.76	I-131 Wholebody Scan(치료후)	>30 mCi
552	PTC	F	4	1	1	71.78	I-131 Wholebody Scan(치료후)	30 mCi
553	PTC	M	4	0	0	31.5	I-131 Wholebody Scan(치료후)	>30 mCi
554	PTC	M	4	1	0	9.03	I-123 Whole body Scan(주사 및 촬영)	I-123
555	PTC	F	2	0	1	45.47	I-131 Wholebody Scan(치료후)	>30 mCi
556	PTC	F	3	2	1	53.91	I-123 Whole body Scan(주사 및 촬영)	I-123
557	PTC	F	2	2	0	5.42	I-131 Wholebody Scan(치료후)	>30 mCi
558	PTC	F	2	3	0	4.97	I-131 Wholebody Scan(치료후)	>30 mCi
559	PTC	F	2	4	0	11.68	I-131 Wholebody Scan(치료후)	>30 mCi
560	PTC	F	2	5	0	7.85	I-131 Wholebody Scan(치료후)	>30 mCi
561	PTC	M	3	1	1	37.89	I-131 Wholebody Scan(치료후)	30 mCi
562	PTC	F	3	1	0	13.05	I-123 Whole body Scan(주사 및 촬영)	I-123
563	FTC	F	8	2	0	49.21	I-131 Wholebody Scan(치료후)	>30 mCi
564	PTC	M	5	2	1	43.91	I-131 Wholebody Scan(치료후)	30 mCi
565	PTC	F	4	2	0	12.89	I-131 Wholebody Scan(치료후)	30 mCi
566	PTC	F	5	0	0	39.74	I-131 Wholebody Scan(치료후)	>30 mCi
567	PTC	F	5	1	0	33.51	I-123 Whole body Scan(주사 및 촬영)	I-123
568	FTC	F	7	3	0	24.59	I-131 Wholebody Scan(치료후)	>30 mCi
569	FTC	F	7	4	0	36.11	I-131 Wholebody Scan(치료후)	>30 mCi
570	PTC	M	2	1	0	25.74	I-131 Wholebody Scan(치료후)	30 mCi
571	PTC	F	3	0	0	17.67	I-131 Wholebody Scan(치료후)	>30 mCi
572	PTC	F	3	1	0	18.78	I-131 Wholebody Scan(치료후)	>30 mCi
573	PTC	F	3	0	1	99.41	I-131 Wholebody Scan(치료후)	>30 mCi
574	FTC	M	3	1	1	46.18	I-131 Wholebody Scan(치료후)	>30 mCi
575	PTC	F	5	0	0	38.39	I-131 Wholebody Scan(치료후)	>30 mCi
576	PTC	M	6	3	0	19.58	I-131 Wholebody Scan(치료후)	>30 mCi
577	PTC	M	7	0	1	43.53	I-131 Wholebody Scan(치료후)	>30 mCi
578	PTC	M	7	1	1	33.29	I-123 Whole body Scan(주사 및 촬영)	I-123
579	PTC	F	6	2	0	39.94	I-131 Wholebody Scan(치료후)	30 mCi
580	PTC	F	4	1	0	18.78	I-131 Wholebody Scan(치료후)	30 mCi
581	PTC	F	3	1	0	35.42	I-123 Whole body Scan(주사 및 촬영)	I-123
582	PTC	F	5	0	1	193.89	I-131 Wholebody Scan(치료후)	>30 mCi
583	PTC	F	5	1	1	53.02	I-123 Whole body Scan(주사 및 촬영)	I-123
584	PTC	F	3	0	1	57.08	I-131 Wholebody Scan(치료후)	30 mCi
585	PTC	F	3	1	1	106.56	I-131 Wholebody Scan(치료후)	30 mCi
586	PTC	F	5	2	1	49.03	I-131 Wholebody Scan(치료후)	30 mCi
587	PTC	M	2	2	0	37.29	I-131 Wholebody Scan(치료후)	>30 mCi
588	PTC	M	2	3	0	28.45	I-131 Wholebody Scan(치료후)	30 mCi
589	FTC	M	5	1	0	15.49	I-131 Wholebody Scan(치료후)	30 mCi
590	PTC	M	3	0	1	44.16	I-131 Wholebody Scan(치료후)	>30 mCi
591	PTC	M	3	1	1	25.42	I-123 Whole body Scan(주사 및 촬영)	I-123
592	PTC	F	2	1	0	10.6	I-131 Wholebody Scan(치료후)	>30 mCi
593	PTC	M	4	1	1	63.6	I-131 Wholebody Scan(치료후)	>30 mCi
594	PTC	M	4	2	1	31.63	I-131 Wholebody Scan(치료후)	30 mCi
595	PTC	M	4	3	1	38.84	I-123 Whole body Scan(주사 및 촬영)	I-123
596	PTC	M	2	0	0	9.82	I-131 Wholebody Scan(치료후)	>30 mCi
597	PTC	M	3	1	0	9.32	I-123 Whole body Scan(주사 및 촬영)	I-123
598	PTC	M	4	2	1	103.84	I-131 Wholebody Scan(치료후)	30 mCi
599	PTC	F	3	0	0	5.54	I-123 Whole body Scan(주사 및 촬영)	I-123
600	PTC	F	4	0	0	26.63	I-131 Wholebody Scan(치료후)	>30 mCi
601	PTC	F	4	1	0	24.06	I-131 Wholebody Scan(치료후)	30 mCi
602	PTC	F	5	0	1	48.34	I-131 Wholebody Scan(치료후)	>30 mCi
603	PTC	F	5	1	1	53	I-123 Whole body Scan(주사 및 촬영)	I-123
604	PTC	F	5	2	1	53.54	I-123 Whole body Scan(주사 및 촬영)	I-123
605	PTC	F	6	2	0	21.69	I-131 Wholebody Scan(치료후)	30 mCi
606	PTC	M	4	1	0	99.08	I-131 Wholebody Scan(치료후)	>30 mCi
607	PTC	F	3	0	0	19.54	I-131 Wholebody Scan(치료후)	>30 mCi
608	PTC	F	3	1	0	14.19	I-123 Whole body Scan(주사 및 촬영)	I-123
609	PTC	F	3	2	0	13.53	I-131 Wholebody Scan(치료후)	>30 mCi
610	PTC	F	5	1	0	26.04	I-131 Wholebody Scan(치료후)	30 mCi
611	PTC	F	5	2	0	72.28	I-131 Wholebody Scan(치료후)	>30 mCi
612	PTC	F	5	3	0	44.75	I-123 Whole body Scan(주사 및 촬영)	I-123
613	PTC	F	5	4	0	39.76	I-131 Wholebody Scan(치료후)	>30 mCi
614	PTC	F	5	5	0	26.34	I-131 Wholebody Scan(치료후)	>30 mCi
615	PTC	F	5	6	1	62.74	I-123 Whole body Scan(주사 및 촬영)	I-123
616	PTC	F	3	1	0	72.35	I-131 Wholebody Scan(치료후)	30 mCi
617	PTC	F	5	0	1	99.91	I-131 Wholebody Scan(치료후)	>30 mCi
618	PTC	F	5	1	1	58.07	I-131 Wholebody Scan(치료후)	30 mCi
619	FTC	F	4	2	1	47.36	I-123 Whole body Scan(주사 및 촬영)	I-123
620	PTC	F	4	2	0	17.14	I-131 Wholebody Scan(치료후)	30 mCi
621	PTC	F	5	2	0	19.2	I-123 Whole body Scan(주사 및 촬영)	I-123
622	PTC	F	4	1	0	12.66	I-131 Wholebody Scan(치료후)	>30 mCi
623	PTC	F	4	3	0	15.77	I-131 Wholebody Scan(치료후)	>30 mCi
624	PTC	F	3	1	0	9.55	I-123 Whole body Scan(주사 및 촬영)	I-123
625	FTC	F	2	1	0	105.91	I-131 Wholebody Scan(치료후)	30 mCi
626	PTC	M	4	1	1	44.6	I-131 Wholebody Scan(치료후)	30 mCi
627	PTC	F	5	0	0	50.87	I-131 Wholebody Scan(치료후)	30 mCi
628	PTC	F	5	1	0	36.43	I-131 Wholebody Scan(치료후)	30 mCi
629	PTC	F	4	1	1	70.31	I-131 Wholebody Scan(치료후)	30 mCi
630	PTC	F	4	1	1	52.14	I-123 Whole body Scan(주사 및 촬영)	I-123
631	PTC	M	5	1	1	62.91	I-131 Wholebody Scan(치료후)	30 mCi
632	PTC	M	2	0	0	14.07	I-131 Wholebody Scan(치료후)	>30 mCi
633	PTC	M	2	1	1	62.39	I-123 Whole body Scan(주사 및 촬영)	I-123
634	PTC	M	5	1	0	10.62	I-123 Whole body Scan(주사 및 촬영)	I-123
635	PTC	M	4	0	1	31.18	I-131 Wholebody Scan(치료후)	>30 mCi
636	PTC	F	4	0	1	60.63	I-131 Wholebody Scan(치료후)	>30 mCi
637	PTC	F	3	1	0	10.57	I-123 Whole body Scan(주사 및 촬영)	I-123
638	PTC	F	4	0	0	52.23	I-131 Wholebody Scan(치료후)	>30 mCi
639	PTC	F	4	1	0	17.94	I-131 Wholebody Scan(치료후)	30 mCi
640	PTC	F	4	3	1	75.88	I-123 Whole body Scan(주사 및 촬영)	I-123
641	PTC	F	6	0	0	67.99	I-131 Wholebody Scan(치료후)	>30 mCi
642	PTC	F	6	1	0	16.92	I-131 Wholebody Scan(치료후)	30 mCi
643	PTC	F	4	1	1	60.93	I-131 Wholebody Scan(치료후)	30 mCi
644	PTC	F	3	0	1	86.77	I-131 Wholebody Scan(치료후)	30 mCi
645	PTC	M	2	2	0	8.52	I-123 Whole body Scan(주사 및 촬영)	I-123
646	PTC	M	4	1	1	70.72	I-131 Wholebody Scan(치료후)	30 mCi
647	PTC	M	6	2	0	16.56	I-131 Wholebody Scan(치료후)	30 mCi
648	PTC	F	2	1	1	51.15	I-131 Wholebody Scan(치료후)	30 mCi
649	PTC	F	2	0	0	41.73	I-131 Wholebody Scan(치료후)	>30 mCi
650	PTC	F	2	1	1	76.05	I-123 Whole body Scan(주사 및 촬영)	I-123
651	PTC	M	4	2	0	11.51	I-131 Wholebody Scan(치료후)	30 mCi
652	PTC	F	5	0	1	63.19	I-131 Wholebody Scan(치료후)	>30 mCi
653	PTC	M	3	0	1	63.76	I-131 Wholebody Scan(치료후)	>30 mCi
654	PTC	M	3	1	0	17.07	I-131 Wholebody Scan(치료후)	30 mCi
655	PTC	F	2	1	0	8.68	I-131 Wholebody Scan(치료후)	30 mCi
656	PTC	M	3	1	0	10.56	I-131 Wholebody Scan(치료후)	30 mCi
657	PTC	M	2	2	0	6.59	I-131 Wholebody Scan(치료후)	>30 mCi
658	PTC	M	2	3	0	44.63	I-131 Wholebody Scan(치료후)	>30 mCi
659	PTC	F	5	0	1	83.16	I-131 Wholebody Scan(치료후)	30 mCi
660	PTC	F	5	1	0	13.29	I-131 Wholebody Scan(치료후)	>30 mCi
661	PTC	F	4	1	1	73.36	I-131 Wholebody Scan(치료후)	30 mCi
662	PTC	M	3	1	0	12.16	I-131 Wholebody Scan(치료후)	30 mCi
663	PTC	M	3	2	0	10.65	I-131 Wholebody Scan(치료후)	>30 mCi
664	PTC	F	4	1	0	26.8	I-131 Wholebody Scan(치료후)	30 mCi
665	PTC	F	4	3	1	60.95	I-123 Whole body Scan(주사 및 촬영)	I-123
666	PTC	F	3	1	0	14.35	I-131 Wholebody Scan(치료후)	30 mCi
667	PTC	F	2	1	0	9.73	I-123 Whole body Scan(주사 및 촬영)	I-123
668	PTC	F	5	1	1	35.34	I-131 Wholebody Scan(치료후)	30 mCi
669	PTC	F	6	1	0	17.55	I-131 Wholebody Scan(치료후)	30 mCi
670	PTC	F	3	0	0	20.17	I-131 Wholebody Scan(치료후)	>30 mCi
671	PTC	F	3	1	1	51.68	I-123 Whole body Scan(주사 및 촬영)	I-123
672	PTC	M	4	0	0	12.27	I-131 Wholebody Scan(치료후)	>30 mCi
673	PTC	M	4	1	0	11.62	I-123 Whole body Scan(주사 및 촬영)	I-123
674	PTC	M	2	1	0	6.75	I-131 Wholebody Scan(치료후)	30 mCi
675	PTC	M	3	1	0	7.67	I-123 Whole body Scan(주사 및 촬영)	I-123
676	PTC	F	5	0	0	42.29	I-131 Wholebody Scan(치료후)	30 mCi
677	PTC	F	5	1	0	25.58	I-131 Wholebody Scan(치료후)	30 mCi
678	PTC	F	4	1	1	59.73	I-123 Whole body Scan(주사 및 촬영)	I-123
679	PTC	F	5	1	0	25.41	I-123 Whole body Scan(주사 및 촬영)	I-123
680	PTC	F	2	1	0	38.11	I-131 Wholebody Scan(치료후)	30 mCi
681	PTC	F	5	1	1	127.56	I-131 Wholebody Scan(치료후)	30 mCi
682	PTC	F	4	2	0	16.42	I-131 Wholebody Scan(치료후)	>30 mCi
683	PTC	F	4	3	0	7.03	I-123 Whole body Scan(주사 및 촬영)	I-123
684	PTC	F	4	4	1	78.99	I-123 Whole body Scan(주사 및 촬영)	I-123
685	PTC	F	4	1	0	27.98	I-131 Wholebody Scan(치료후)	30 mCi
686	PTC	F	2	1	0	9.38	I-131 Wholebody Scan(치료후)	30 mCi
687	PTC	F	2	0	1	52.91	I-131 Wholebody Scan(치료후)	>30 mCi
688	PTC	F	2	1	0	13.99	I-131 Wholebody Scan(치료후)	>30 mCi
689	PTC	F	6	1	1	72.45	I-131 Wholebody Scan(치료후)	30 mCi
690	PTC	F	4	0	1	64.38	I-131 Wholebody Scan(치료후)	>30 mCi
691	PTC	F	4	1	1	72.1	I-131 Wholebody Scan(치료후)	>30 mCi
692	PTC	F	4	2	0	22.21	I-123 Whole body Scan(주사 및 촬영)	I-123
693	PTC	F	4	0	1	73.39	I-131 Wholebody Scan(치료후)	30 mCi
694	PTC	F	4	1	1	78.58	I-131 Wholebody Scan(치료후)	30 mCi
695	PTC	M	5	1	0	15.98	I-131 Wholebody Scan(치료후)	30 mCi
696	PTC	F	2	1	1	53.97	I-123 Whole body Scan(주사 및 촬영)	I-123
697	PTC	F	2	2	0	8.02	I-123 Whole body Scan(주사 및 촬영)	I-123
698	PTC	F	4	1	0	19.93	I-131 Wholebody Scan(치료후)	>30 mCi
699	PTC	F	4	1	0	12.3	I-123 Whole body Scan(주사 및 촬영)	I-123
700	PTC	F	2	1	0	10.15	I-123 Whole body Scan(주사 및 촬영)	I-123
701	PTC	F	2	1	0	53.75	I-131 Wholebody Scan(치료후)	30 mCi
702	PTC	F	3	1	0	29.89	I-131 Wholebody Scan(치료후)	30 mCi
703	PTC	F	3	1	1	49.9	I-131 Wholebody Scan(치료후)	30 mCi
704	PTC	F	6	1	1	62.78	I-131 Wholebody Scan(치료후)	30 mCi
705	PTC	F	3	0	0	58.02	I-131 Wholebody Scan(치료후)	>30 mCi
706	PTC	F	3	1	1	78.96	I-123 Whole body Scan(주사 및 촬영)	I-123
707	FTC	F	6	0	1	51.19	I-131 Wholebody Scan(치료후)	30 mCi
708	PTC	F	2	0	1	65.18	I-131 Wholebody Scan(치료후)	>30 mCi
709	PTC	F	3	1	1	41.05	I-123 Whole body Scan(주사 및 촬영)	I-123
710	PTC	F	5	1	1	61.5	I-131 Wholebody Scan(치료후)	30 mCi
711	PTC	F	5	0	0	60.65	I-131 Wholebody Scan(치료후)	>30 mCi
712	PTC	F	5	1	0	48.14	I-131 Wholebody Scan(치료후)	>30 mCi
713	PTC	F	5	1	0	13.74	I-131 Wholebody Scan(치료후)	>30 mCi
714	PTC	F	5	2	0	15.61	I-131 Wholebody Scan(치료후)	>30 mCi
715	PTC	F	5	3	0	15.59	I-131 Wholebody Scan(치료후)	>30 mCi
716	PTC	F	5	4	0	24.42	I-131 Wholebody Scan(치료후)	>30 mCi
717	PTC	F	6	0	1	85.48	I-131 Wholebody Scan(치료후)	>30 mCi
718	PTC	F	6	1	0	30.67	I-131 Wholebody Scan(치료후)	30 mCi
719	PTC	F	6	2	0	26.33	I-131 Wholebody Scan(치료후)	30 mCi
720	PTC	F	3	0	0	19.37	I-131 Wholebody Scan(치료후)	>30 mCi
721	PTC	F	5	0	1	102.46	I-131 Wholebody Scan(치료후)	30 mCi
722	PTC	F	4	1	1	76.83	I-123 Whole body Scan(주사 및 촬영)	I-123
723	PTC	F	1	1	1	10.62	I-131 Wholebody Scan(치료후)	30 mCi
724	PTC	F	1	2	0	41.51	I-131 Wholebody Scan(치료후)	30 mCi
725	PTC	F	2	3	0	11.18	I-123 Whole body Scan(주사 및 촬영)	I-123
726	PTC	F	2	1	0	18.72	I-131 Wholebody Scan(치료후)	30 mCi
727	PTC	F	5	1	0	20.41	I-131 Wholebody Scan(치료후)	30 mCi
728	PTC	F	5	0	0	32.96	I-131 Wholebody Scan(치료후)	30 mCi
729	PTC	F	5	1	0	8.92	I-131 Wholebody Scan(치료후)	30 mCi
730	PTC	F	3	0	0	17.14	I-131 Wholebody Scan(치료후)	>30 mCi
731	PTC	F	3	1	1	44.96	I-123 Whole body Scan(주사 및 촬영)	I-123
732	PTC	M	5	1	1	29.8	I-123 Whole body Scan(주사 및 촬영)	I-123
733	PTC	F	5	0	1	72.06	I-131 Wholebody Scan(치료후)	>30 mCi
734	PTC	F	4	0	0	16.86	I-131 Wholebody Scan(치료후)	>30 mCi
735	PTC	F	4	1	0	31.56	I-131 Wholebody Scan(치료후)	>30 mCi
736	PTC	F	4	2	0	22.27	I-131 Wholebody Scan(치료후)	>30 mCi
737	PTC	F	4	3	0	10.11	I-131 Wholebody Scan(치료후)	>30 mCi
738	PTC	F	4	4	0	6.64	I-131 Wholebody Scan(치료후)	>30 mCi
739	PTC	F	4	1	1	59.41	I-131 Wholebody Scan(치료후)	30 mCi
740	PTC	F	3	0	0	9.55	I-131 Wholebody Scan(치료후)	30 mCi
741	PTC	F	3	1	0	12.08	I-131 Wholebody Scan(치료후)	30 mCi
742	PTC	F	3	1	0	20.04	I-131 Wholebody Scan(치료후)	30 mCi
743	PTC	F	3	1	1	72.53	I-131 Wholebody Scan(치료후)	30 mCi
744	PTC	F	3	1	0	21.87	I-131 Wholebody Scan(치료후)	>30 mCi
745	PTC	F	4	2	1	115.53	I-123 Whole body Scan(주사 및 촬영)	I-123
746	PTC	F	5	0	1	94.16	I-131 Wholebody Scan(치료후)	>30 mCi
747	PTC	F	5	1	0	7.08	I-131 Wholebody Scan(치료후)	30 mCi
748	PTC	F	3	1	0	23.44	I-131 Wholebody Scan(치료후)	30 mCi
749	PTC	F	3	0	1	90.99	I-131 Wholebody Scan(치료후)	>30 mCi
750	PTC	F	3	1	1	61.63	I-123 Whole body Scan(주사 및 촬영)	I-123
751	PTC	F	3	0	1	240.66	I-131 Wholebody Scan(치료후)	>30 mCi
752	PTC	F	3	1	0	28.6	I-131 Wholebody Scan(치료후)	30 mCi
753	PTC	F	4	0	1	98.76	I-131 Wholebody Scan(치료후)	30 mCi
754	PTC	F	4	1	0	29.99	I-131 Wholebody Scan(치료후)	30 mCi
755	PTC	M	3	1	0	5.69	I-123 Whole body Scan(주사 및 촬영)	I-123
756	PTC	F	2	0	1	87.53	I-131 Wholebody Scan(치료후)	>30 mCi
757	PTC	F	2	1	0	11.04	I-131 Wholebody Scan(치료후)	30 mCi
758	PTC	F	5	0	1	61.66	I-131 Wholebody Scan(치료후)	30 mCi
759	PTC	F	5	1	0	16.16	I-131 Wholebody Scan(치료후)	>30 mCi
760	PTC	F	4	0	1	152.9	I-131 Wholebody Scan(치료후)	30 mCi
761	PTC	F	4	2	0	79.23	I-131 Wholebody Scan(치료후)	>30 mCi
762	PTC	F	3	0	0	39.71	I-131 Wholebody Scan(치료후)	>30 mCi
763	PTC	F	3	1	0	16.14	I-123 Whole body Scan(주사 및 촬영)	I-123
764	PTC	F	5	0	0	45.43	I-131 Wholebody Scan(치료후)	>30 mCi
765	PTC	F	5	1	0	17.51	I-123 Whole body Scan(주사 및 촬영)	I-123
766	FTC	M	4	0	0	39.31	I-131 Wholebody Scan(치료후)	>30 mCi
767	FTC	M	4	1	0	7.99	I-131 Wholebody Scan(치료후)	30 mCi
768	FTC	M	4	2	0	13.67	I-131 Wholebody Scan(치료후)	30 mCi
769	PTC	F	6	1	0	39.71	I-131 Wholebody Scan(치료후)	30 mCi
770	PTC	F	6	2	1	37.69	I-131 Wholebody Scan(치료후)	>30 mCi
771	PTC	M	5	1	0	50	I-123 Whole body Scan(주사 및 촬영)	I-123
772	PTC	F	3	0	1	61.73	I-131 Wholebody Scan(치료후)	>30 mCi
773	FTC	F	4	0	0	20.53	I-131 Wholebody Scan(치료후)	>30 mCi
774	FTC	F	5	1	0	44.95	I-131 Wholebody Scan(치료후)	>30 mCi
775	FTC	F	5	2	0	23.46	I-131 Wholebody Scan(치료후)	>30 mCi
776	FTC	F	5	3	0	22.22	I-131 Wholebody Scan(치료후)	>30 mCi
777	PTC	M	4	0	1	44.55	I-131 Wholebody Scan(치료후)	>30 mCi
778	PTC	M	4	1	0	12.82	I-123 Whole body Scan(주사 및 촬영)	I-123
779	FTC	F	6	0	1	68.38	I-131 Wholebody Scan(치료후)	>30 mCi
780	PTC	F	3	0	0	30.91	I-131 Wholebody Scan(치료후)	30 mCi
781	PTC	M	3	1	0	6.65	I-131 Wholebody Scan(치료후)	30 mCi
782	PTC	M	3	1	0	14.96	I-131 Wholebody Scan(치료후)	>30 mCi
783	PTC	M	3	2	0	10.3	I-123 Whole body Scan(주사 및 촬영)	I-123
784	PTC	M	4	3	1	113.48	I-123 Whole body Scan(주사 및 촬영)	I-123
785	PTC	F	6	0	1	80.04	I-131 Wholebody Scan(치료후)	>30 mCi
786	PTC	F	6	1	0	20.83	I-131 Wholebody Scan(치료후)	30 mCi
787	PTC	M	5	0	0	46.69	I-131 Wholebody Scan(치료후)	30 mCi
788	PTC	M	5	1	0	8.79	I-131 Wholebody Scan(치료후)	30 mCi
789	PTC	F	6	0	1	85.3	I-131 Wholebody Scan(치료후)	30 mCi
790	PTC	F	4	0	1	54.14	I-131 Wholebody Scan(치료후)	>30 mCi
791	PTC	F	4	1	1	43.36	I-123 Whole body Scan(주사 및 촬영)	I-123
792	PTC	F	4	0	1	85.86	I-131 Wholebody Scan(치료후)	>30 mCi
793	PTC	F	4	1	0	21.03	I-131 Wholebody Scan(치료후)	30 mCi
794	PTC	F	4	0	1	88.85	I-131 Wholebody Scan(치료후)	>30 mCi
795	PTC	F	4	1	1	65.82	I-131 Wholebody Scan(치료후)	30 mCi
796	PTC	M	6	0	0	27.59	I-131 Wholebody Scan(치료후)	>30 mCi
797	PTC	M	6	1	1	71.91	I-123 Whole body Scan(주사 및 촬영)	I-123
798	PTC	F	4	1	1	78.28	I-131 Wholebody Scan(치료후)	>30 mCi
799	PTC	M	3	0	0	28.17	I-131 Wholebody Scan(치료후)	30 mCi
800	PTC	F	3	0	0	84.49	I-131 Wholebody Scan(치료후)	>30 mCi
801	PTC	M	6	0	1	62.53	I-131 Wholebody Scan(치료후)	>30 mCi
802	PTC	M	6	1	0	19.46	I-131 Wholebody Scan(치료후)	>30 mCi
803	PTC	F	3	0	1	80.58	I-131 Wholebody Scan(치료후)	>30 mCi
804	PTC	F	3	1	1	77.36	I-123 Whole body Scan(주사 및 촬영)	I-123
805	PTC	M	7	0	0	23.1	I-131 Wholebody Scan(치료후)	>30 mCi
806	PTC	M	7	1	0	18.62	I-131 Wholebody Scan(치료후)	30 mCi
807	PTC	F	4	0	0	19.04	I-131 Wholebody Scan(치료후)	>30 mCi
808	PTC	F	4	1	0	18.34	I-123 Whole body Scan(주사 및 촬영)	I-123
809	PTC	M	6	1	0	16.65	I-131 Wholebody Scan(치료후)	30 mCi
810	PTC	M	5	0	0	7.08	I-131 Wholebody Scan(치료후)	>30 mCi
811	PTC	M	5	1	1	37.89	I-123 Whole body Scan(주사 및 촬영)	I-123
812	PTC	F	3	0	0	19.28	I-131 Wholebody Scan(치료후)	>30 mCi
813	PTC	F	3	1	0	92.46	I-123 Whole body Scan(주사 및 촬영)	I-123
814	PDTC	F	5	0	0	21.07	I-131 Wholebody Scan(치료후)	>30 mCi
815	PDTC	F	5	1	1	146.42	I-123 Whole body Scan(주사 및 촬영)	I-123
816	PTC	M	5	0	1	45	I-131 Wholebody Scan(치료후)	30 mCi
817	PTC	M	5	0	1	31.96	I-131 Wholebody Scan(치료후)	30 mCi
818	PTC	F	6	0	1	63.06	I-131 Wholebody Scan(치료후)	>30 mCi
819	PTC	F	6	1	0	8.84	I-123 Whole body Scan(주사 및 촬영)	I-123
820	PTC	F	5	1	0	20.7	I-131 Wholebody Scan(치료후)	>30 mCi
821	PTC	M	5	0	1	38.43	I-131 Wholebody Scan(치료후)	>30 mCi
822	PTC	M	5	1	0	19.89	I-131 Wholebody Scan(치료후)	>30 mCi
823	PTC	F	7	0	1	132.21	I-131 Wholebody Scan(치료후)	>30 mCi
824	PTC	F	8		1	93.67	I-131 Wholebody Scan(치료후)	>30 mCi
825	PTC	F	2	0	1	65.58	I-131 Wholebody Scan(치료후)	>30 mCi
826	PTC	F	3	0	1	55.71	I-131 Wholebody Scan(치료후)	>30 mCi
827	PTC	F	5	0	1	79.72	I-131 Wholebody Scan(치료후)	>30 mCi
828	PTC	F	5	1	0	23.27	I-123 Whole body Scan(주사 및 촬영)	I-123
829	PTC	F	6	1	1	114.16	I-131 Wholebody Scan(치료후)	>30 mCi
830	PDTC	F	5	0	0	50	I-131 Wholebody Scan(치료후)	>30 mCi
831	PDTC	F	5	1	0	8.27	I-123 Whole body Scan(주사 및 촬영)	I-123
832	PTC	F	5	0	1	66.37	I-131 Wholebody Scan(치료후)	30 mCi
833	PTC	F	5	1	1	54.94	I-131 Wholebody Scan(치료후)	30 mCi
834	PTC	F	3	2	0	24.69	I-131 Wholebody Scan(치료후)	>30 mCi
835	PTC	M	4	0	1	69.59	I-131 Wholebody Scan(치료후)	>30 mCi
836	PTC	F	5	0	0	33.09	I-131 Wholebody Scan(치료후)	30 mCi
837	PTC	F	5	1	0	38.48	I-131 Wholebody Scan(치료후)	>30 mCi
838	PTC	F	3	0	1	43.42	I-131 Wholebody Scan(치료후)	30 mCi
839	PTC	M	6	0	0	14.33	I-131 Wholebody Scan(치료후)	>30 mCi
840	PTC	M	6	1	0	16.13	I-131 Wholebody Scan(치료후)	30 mCi
841	PTC	M	3	0	1	37.1	I-131 Wholebody Scan(치료후)	>30 mCi
842	PTC	M	4	1	1	16.94	I-131 Wholebody Scan(치료후)	30 mCi
843	PTC	M	4	2	0	12.06	I-131 Wholebody Scan(치료후)	30 mCi
844	PTC	F	4	0	1	62.04	I-123 Whole body Scan(주사 및 촬영)	I-123
845	PTC	F	4	1	1	57.11	I-131 Wholebody Scan(치료후)	>30 mCi
846	PTC	F	3	0	0	14	I-123 Whole body Scan(주사 및 촬영)	I-123
847	PTC	F	3	0	1	116.68	I-131 Wholebody Scan(치료후)	>30 mCi
848	PTC	F	3	1	1	67.74	I-131 Wholebody Scan(치료후)	30 mCi
849	PTC	F	4	0	0	10.32	I-123 Whole body Scan(주사 및 촬영)	I-123
850	PTC	F	2	0	1	77.79	I-131 Wholebody Scan(치료후)	30 mCi
851	PTC	F	2	1	1	93.27	I-131 Wholebody Scan(치료후)	30 mCi
852	PTC	F	4	0	0	19.35	I-131 Wholebody Scan(치료후)	30 mCi
853	PTC	F	4	1	0	18.34	I-131 Wholebody Scan(치료후)	30 mCi
854	PTC	F	5	0	0	32.6	I-131 Wholebody Scan(치료후)	30 mCi
855	PTC	F	5	1	0	19.42	I-131 Wholebody Scan(치료후)	30 mCi
856	PTC	M	4	0	1	57.72	I-131 Wholebody Scan(치료후)	>30 mCi
857	PTC	F	4	0	1	21.73	I-123 Whole body Scan(주사 및 촬영)	I-123
858	PTC	M	5	0	0	13.46	I-131 Wholebody Scan(치료후)	>30 mCi
859	PTC	M	1	0	1	31.33	I-131 Wholebody Scan(치료후)	>30 mCi
860	PTC	M	4	0	1	51.63	I-131 Wholebody Scan(치료후)	>30 mCi
861	PTC	F	3	0	0	28.16	I-131 Wholebody Scan(치료후)	>30 mCi
862	PTC	F	5	0	1	71.98	I-131 Wholebody Scan(치료후)	>30 mCi
863	PTC	F	5	1	0	18.23	I-123 Whole body Scan(주사 및 촬영)	I-123
864	PTC	M	5	0	0	22.98	I-131 Wholebody Scan(치료후)	>30 mCi
865	PTC	M	5	1	0	12.75	I-123 Whole body Scan(주사 및 촬영)	I-123
866	PTC	F	6	0	0	27.98	I-131 Wholebody Scan(치료후)	>30 mCi
867	PTC	F	6	1	0	67.67	I-123 Whole body Scan(주사 및 촬영)	I-123
868	PTC	F	2	0	1	98.96	I-131 Wholebody Scan(치료후)	30 mCi
869	PTC	F	2	1	0	32.22	I-131 Wholebody Scan(치료후)	>30 mCi
870	PTC	F	5	0	1	42.45	I-131 Wholebody Scan(치료후)	>30 mCi
871	PTC	F	6	1	0	35.31	I-131 Wholebody Scan(치료후)	30 mCi
872	PTC	F	4	0	1	53.01	I-131 Wholebody Scan(치료후)	>30 mCi
873	PTC	F	3	0	1	50.73	I-131 Wholebody Scan(치료후)	>30 mCi
874	PTC	F	3	1	1	55.71	I-131 Wholebody Scan(치료후)	30 mCi
875	FTC	M	5	0	1	76.98	I-131 Wholebody Scan(치료후)	30 mCi
876	FTC	M	5	1	0	33.77	I-131 Wholebody Scan(치료후)	30 mCi
877	PTC	F	6	0	1	57.38	I-131 Wholebody Scan(치료후)	>30 mCi
878	PTC	F	6	1	0	16.56	I-131 Wholebody Scan(치료후)	30 mCi
879	PTC	F	3	0	1	67.98	I-131 Wholebody Scan(치료후)	>30 mCi
880	PTC	F	3	1	0	25.25	I-131 Wholebody Scan(치료후)	30 mCi
881	PTC	F	4	0	1	53.64	I-131 Wholebody Scan(치료후)	30 mCi
882	PTC	F	4	1	1	53.52	I-131 Wholebody Scan(치료후)	30 mCi
883	PTC	F	5	0	0	31.08	I-131 Wholebody Scan(치료후)	>30 mCi
884	PTC	F	5	1	0	31.66	I-131 Wholebody Scan(치료후)	>30 mCi
885	PTC	M	2	2	1	75.23	I-123 Whole body Scan(주사 및 촬영)	I-123
886	PTC	F	4	0	1	45.12	I-131 Wholebody Scan(치료후)	>30 mCi
887	PTC	F	3	0	1	77.58	I-131 Wholebody Scan(치료후)	>30 mCi
888	PTC	F	3	0	0	6.38	I-131 Wholebody Scan(치료후)	>30 mCi
889	PTC	F	3	1	0	11.77	I-131 Wholebody Scan(치료후)	30 mCi
890	PTC	F	4	2	0	10.84	I-131 Wholebody Scan(치료후)	30 mCi
891	PTC	F	7	0	1	549.08	I-131 Wholebody Scan(치료후)	>30 mCi
892	PTC	F	7	1	1	99.98	I-123 Whole body Scan(주사 및 촬영)	I-123
893	PTC	M	3	0	1	95.13	I-131 Wholebody Scan(치료후)	>30 mCi
894	PTC	F	3	0	0	8.95	I-123 Whole body Scan(주사 및 촬영)	I-123
895	PTC	F	4	0	1	50.94	I-131 Wholebody Scan(치료후)	>30 mCi
896	PTC	F	4	1	0	12.14	I-123 Whole body Scan(주사 및 촬영)	I-123
897	PTC	F	3	0	0	14.04	I-131 Wholebody Scan(치료후)	>30 mCi
898	PTC	F	3	1	1	64.81	I-131 Wholebody Scan(치료후)	30 mCi
899	PTC	M	3	0	0	14.7	I-131 Wholebody Scan(치료후)	>30 mCi
900	PTC	M	3	1	0	10.69	I-123 Whole body Scan(주사 및 촬영)	I-123
901	PTC	F	2	0	1	54.7	I-131 Wholebody Scan(치료후)	30 mCi
902	PTC	M	4	0	0	11.46	I-131 Wholebody Scan(치료후)	>30 mCi
903	PTC	M	4	1	0	10.28	I-131 Wholebody Scan(치료후)	30 mCi
904	PTC	M	4	2	1	50	I-123 Whole body Scan(주사 및 촬영)	I-123
905	PTC	F	3	1	1	52.51	I-131 Wholebody Scan(치료후)	30 mCi
906	FTC	F	5	0	0	39.71	I-131 Wholebody Scan(치료후)	>30 mCi
907	FTC	F	5	1	0	26.08	I-131 Wholebody Scan(치료후)	30 mCi
908	PTC	F	5	0	0	36.11	I-131 Wholebody Scan(치료후)	>30 mCi
909	PTC	F	5	1	1	90.72	I-123 Whole body Scan(주사 및 촬영)	I-123
910	PTC	M	4	0	0	22.96	I-131 Wholebody Scan(치료후)	>30 mCi
911	PTC	M	4	1	0	13.62	I-131 Wholebody Scan(치료후)	30 mCi
912	PTC	M	4	2	0	13.51	I-131 Wholebody Scan(치료후)	30 mCi
913	FTC	M	5	0	0	21.49	I-131 Wholebody Scan(치료후)	>30 mCi
914	FTC	M	5	1	0	15.56	I-131 Wholebody Scan(치료후)	>30 mCi
915	FTC	M	5	2	0	15.18	I-131 Wholebody Scan(치료후)	>30 mCi
916	FTC	M	5	3	0	12.49	I-131 Wholebody Scan(치료후)	>30 mCi
917	PTC	F	4	0	1	64.25	I-131 Wholebody Scan(치료후)	>30 mCi
918	PTC	F	3	0	0	16.57	I-123 Whole body Scan(주사 및 촬영)	I-123
919	PTC	F	2	0	0	9.62	I-131 Wholebody Scan(치료후)	>30 mCi
920	PTC	F	2	1	1	55.89	I-131 Wholebody Scan(치료후)	>30 mCi
921	PTC	F	5	0	0	30.28	I-123 Whole body Scan(주사 및 촬영)	I-123
922	PTC	F	4	0	1	48.63	I-131 Wholebody Scan(치료후)	30 mCi
923	PTC	F	4	1	0	17.76	I-131 Wholebody Scan(치료후)	30 mCi
924	PTC	F	4	0	0	39.61	I-131 Wholebody Scan(치료후)	>30 mCi
925	PTC	F	3	0	1	52.59	I-131 Wholebody Scan(치료후)	>30 mCi
926	PTC	F	5	0	1	82.6	I-131 Wholebody Scan(치료후)	30 mCi
927	PTC	F	5	1	0	18.72	I-131 Wholebody Scan(치료후)	30 mCi
928	PTC	F	5	2	0	20.92	I-131 Wholebody Scan(치료후)	30 mCi
929	PTC	F	4	0	1	58.76	I-131 Wholebody Scan(치료후)	>30 mCi
930	PTC	F	4	1	0	28.9	I-131 Wholebody Scan(치료후)	30 mCi
931	PTC	F	4	0	1	58.18	I-131 Wholebody Scan(치료후)	>30 mCi
932	PTC	F	5	0	1	166.39	I-131 Wholebody Scan(치료후)	>30 mCi
933	PTC	F	6	0	0	30.26	I-131 Wholebody Scan(치료후)	>30 mCi
934	PTC	F	6	1	0	29.45	I-131 Wholebody Scan(치료후)	>30 mCi
935	PTC	F	4	0	1	41.92	I-131 Wholebody Scan(치료후)	>30 mCi
936	PTC	F	3	0	0	18.76	I-131 Wholebody Scan(치료후)	30 mCi
937	PTC	F	5	0	1	65.55	I-131 Wholebody Scan(치료후)	>30 mCi
938	PTC	F	5	1	0	20.51	I-131 Wholebody Scan(치료후)	30 mCi
939	PTC	M	4	1	1	37.48	I-131 Wholebody Scan(치료후)	>30 mCi
940	PTC	M	4	2	0	5.89	I-131 Wholebody Scan(치료후)	30 mCi
941	PTC	M	4	2	0	9.34	I-131 Wholebody Scan(치료후)	30 mCi
942	FTC	M	6	0	1	59.45	I-131 Wholebody Scan(치료후)	>30 mCi
943	FTC	M	6	1	1	80.02	I-131 Wholebody Scan(치료후)	>30 mCi
944	PTC	F	2	0	0	15	I-131 Wholebody Scan(치료후)	>30 mCi
945	PTC	F	2	1	0	15.08	I-131 Wholebody Scan(치료후)	>30 mCi
946	PTC	F	2	2	0	13.42	I-131 Wholebody Scan(치료후)	>30 mCi
947	PTC	F	2	3	0	11.01	I-131 Wholebody Scan(치료후)	>30 mCi
948	PTC	F	2	4	0	19.35	I-131 Wholebody Scan(치료후)	>30 mCi
949	PTC	F	5	0	1	97.33	I-131 Wholebody Scan(치료후)	30 mCi
950	PTC	F	5	1	1	153.43	I-131 Wholebody Scan(치료후)	30 mCi
951	PTC	F	6	0	1	67.54	I-131 Wholebody Scan(치료후)	>30 mCi
952	PTC	M	6	0	1	61.93	I-131 Wholebody Scan(치료후)	>30 mCi
953	PTC	M	6	1	0	26.5	I-131 Wholebody Scan(치료후)	>30 mCi
954	PTC	M	6	2	0	110.04	I-131 Wholebody Scan(치료후)	>30 mCi
955	PTC	M	6	3	0	21.05	I-131 Wholebody Scan(치료후)	>30 mCi
956	PTC	M	6	4	0	21.35	I-131 Wholebody Scan(치료후)	>30 mCi
957	PTC	M	5	0	1	58.69	I-131 Wholebody Scan(치료후)	>30 mCi
958	PTC	F	5	0	1	111.26	I-131 Wholebody Scan(치료후)	>30 mCi
959	PTC	F	3	0	1	75.23	I-131 Wholebody Scan(치료후)	30 mCi
960	PTC	F	3	1	0	50	I-131 Wholebody Scan(치료후)	>30 mCi
961	PTC	F	3	2	1	68.81	I-123 Whole body Scan(주사 및 촬영)	I-123
962	PTC	F	3	0	1	71.1	I-131 Wholebody Scan(치료후)	30 mCi
963	PTC	F	5	0	1	61.13	I-131 Wholebody Scan(치료후)	>30 mCi
964	PTC	F	5	1	0	53.35	I-131 Wholebody Scan(치료후)	>30 mCi
965	PTC	M	4	0	0	8.08	I-131 Wholebody Scan(치료후)	>30 mCi
966	PTC	M	4	1	0	12.95	I-131 Wholebody Scan(치료후)	>30 mCi
967	PTC	F	2	0	1	43.02	I-131 Wholebody Scan(치료후)	30 mCi
968	PTC	M	5	0	0	9.89	I-131 Wholebody Scan(치료후)	>30 mCi
969	PTC	M	5	1	1	35.32	I-123 Whole body Scan(주사 및 촬영)	I-123
970	PTC	M	1	0	1	71.88	I-131 Wholebody Scan(치료후)	>30 mCi
971	PTC	M	2	1	0	18.69	I-131 Wholebody Scan(치료후)	>30 mCi
972	PTC	F	3	0	0	32.21	I-131 Wholebody Scan(치료후)	>30 mCi
973	PTC	F	3	1	1	52.57	I-131 Wholebody Scan(치료후)	>30 mCi
974	PTC	F	6	0	1	81.88	I-131 Wholebody Scan(치료후)	>30 mCi
975	PTC	F	2	1	1	237.68	I-131 Wholebody Scan(치료후)	>30 mCi
976	PTC	M	4	3	1	103.46	I-123 Whole body Scan(주사 및 촬영)	I-123
977	PTC	M	4	0	0	7.01	I-131 Wholebody Scan(치료후)	>30 mCi
978	PTC	M	4	1	1	53.11	I-123 Whole body Scan(주사 및 촬영)	I-123
979	PTC	F	5	0	1	55.42	I-131 Wholebody Scan(치료후)	>30 mCi
980	PTC	F	5	1	0	16.31	I-123 Whole body Scan(주사 및 촬영)	I-123
981	PTC	M	3	0	0	7.22	I-131 Wholebody Scan(치료후)	>30 mCi
982	PTC	M	3	1	0	9.9	I-123 Whole body Scan(주사 및 촬영)	I-123
983	PTC	F	4	0	1	71.5	I-131 Wholebody Scan(치료후)	>30 mCi
984	PTC	F	4	1	1	76.22	I-131 Wholebody Scan(치료후)	>30 mCi
985	PTC	F	4	2	1	70.42	I-123 Whole body Scan(주사 및 촬영)	I-123
986	PTC	M	3	0	1	28.59	I-131 Wholebody Scan(치료후)	>30 mCi
987	PTC	M	3	1	0	15.19	I-131 Wholebody Scan(치료후)	>30 mCi
988	PTC	F	4	0	1	225.79	I-131 Wholebody Scan(치료후)	>30 mCi
989	PTC	F	5	0	0	16.06	I-131 Wholebody Scan(치료후)	>30 mCi
990	PTC	F	5	1	0	14.33	I-123 Whole body Scan(주사 및 촬영)	I-123
991	PTC	F	7	0	1	92.17	I-131 Wholebody Scan(치료후)	>30 mCi
992	PTC	F	7	1	1	432.61	I-123 Whole body Scan(주사 및 촬영)	I-123
993	PTC	F	5	0	1	128.38	I-131 Wholebody Scan(치료후)	>30 mCi
994	PTC	M	4	0	1	58.97	I-131 Wholebody Scan(치료후)	>30 mCi
995	PTC	M	4	1	0	8.75	I-131 Wholebody Scan(치료후)	30 mCi
996	PTC	M	3	0	0	24.62	I-131 Wholebody Scan(치료후)	30 mCi
997	PTC	M	3	1	0	27.45	I-131 Wholebody Scan(치료후)	>30 mCi
998	PTC	M	4	0	0	41.11	I-131 Wholebody Scan(치료후)	>30 mCi
999	PTC	M	4	1	1	48.91	I-123 Whole body Scan(주사 및 촬영)	I-123
1000	PTC	F	4	0	1	104.45	I-131 Wholebody Scan(치료후)	>30 mCi
1001	PTC	F	3	0	1	172.91	I-131 Wholebody Scan(치료후)	>30 mCi
1002	PTC	M	4	0	0	18.89	I-131 Wholebody Scan(치료후)	>30 mCi
1003	PTC	M	5	0	0	20.21	I-131 Wholebody Scan(치료후)	>30 mCi
1004	PTC	F	3	0	1	80.26	I-131 Wholebody Scan(치료후)	30 mCi
1005	PTC	M	5	0	1	29.22	I-131 Wholebody Scan(치료후)	>30 mCi
1006	PTC	F	2	0	1	61.2	I-131 Wholebody Scan(치료후)	>30 mCi
1007	PTC	F	2	1	0	16.16	I-131 Wholebody Scan(치료후)	>30 mCi
1008	PTC	F	2	2	0	12.4	I-123 Whole body Scan(주사 및 촬영)	I-123
1009	PTC	F	3	0	0	30.43	I-131 Wholebody Scan(치료후)	>30 mCi
1010	PTC	F	6	0	1	109.77	I-131 Wholebody Scan(치료후)	>30 mCi
1011	PTC	F	2	0	1	50.4	I-131 Wholebody Scan(치료후)	>30 mCi
1012	PTC	F	2	1	0	6.43	I-123 Whole body Scan(주사 및 촬영)	I-123
1013	PTC	F	3	0	0	56.48	I-123 Whole body Scan(주사 및 촬영)	I-123
1014	PTC	F	4	0	1	83.53	I-131 Wholebody Scan(치료후)	>30 mCi
1015	PTC	F	4	1	0	29.29	I-131 Wholebody Scan(치료후)	30 mCi
1016	PTC	F	4	2	0	33.15	I-131 Wholebody Scan(치료후)	30 mCi
1017	PTC	M	3	0	0	8.12	I-131 Wholebody Scan(치료후)	>30 mCi
1018	PTC	M	3	1	0	12.43	I-131 Wholebody Scan(치료후)	30 mCi
1019	PTC	F	6	0	1	67.65	I-131 Wholebody Scan(치료후)	>30 mCi
1020	PTC	F	6	1	0	21.36	I-131 Wholebody Scan(치료후)	30 mCi
1021	PTC	F	2	0	0	18.62	I-131 Wholebody Scan(치료후)	>30 mCi
1022	PTC	F	2	1	0	11.33	I-131 Wholebody Scan(치료후)	30 mCi
1023	PTC	F	2	2	1	47.57	I-123 Whole body Scan(주사 및 촬영)	I-123
1024	PTC	F	5	1	1	60.93	I-123 Whole body Scan(주사 및 촬영)	I-123
1025	PTC	M	6	0	1	47.47	I-131 Wholebody Scan(치료후)	>30 mCi
1026	PTC	M	6	1	1	51.31	I-123 Whole body Scan(주사 및 촬영)	I-123
1027	PTC	M	5	0	1	56.46	I-131 Wholebody Scan(치료후)	>30 mCi
1028	PTC	M	5	1	1	44.22	I-131 Wholebody Scan(치료후)	>30 mCi
1029	PTC	M	3	0	1	42.01	I-131 Wholebody Scan(치료후)	30 mCi
1030	PTC	M	5	0	1	54.88	I-131 Wholebody Scan(치료후)	30 mCi
1031	PTC	M	5	1	1	52.89	I-131 Wholebody Scan(치료후)	30 mCi
1032	PTC	M	3	0	0	14.54	I-131 Wholebody Scan(치료후)	>30 mCi
1033	PTC	M	4	1	0	20.15	I-131 Wholebody Scan(치료후)	>30 mCi
1034	PTC	F	3	0	0	20.02	I-131 Wholebody Scan(치료후)	30 mCi
1035	PTC	F	3	0	1	88.52	I-131 Wholebody Scan(치료후)	>30 mCi
1036	PTC	F	3	1	0	19.64	I-131 Wholebody Scan(치료후)	30 mCi
1037	PTC	F	5	0	0	39.17	I-131 Wholebody Scan(치료후)	>30 mCi
1038	PTC	F	5	1	0	61.65	I-131 Wholebody Scan(치료후)	>30 mCi
1039	PTC	M	4	0	0	36.51	I-131 Wholebody Scan(치료후)	>30 mCi
1040	PTC	M	4	1	0	17.29	I-123 Whole body Scan(주사 및 촬영)	I-123
1041	PTC	F	3	0	0	39.91	I-131 Wholebody Scan(치료후)	>30 mCi
1042	PTC	F	3	1	1	48.85	I-123 Whole body Scan(주사 및 촬영)	I-123
1043	PTC	F	3	0	1	48.44	I-131 Wholebody Scan(치료후)	30 mCi
1044	PTC	F	3	1	0	35.95	I-131 Wholebody Scan(치료후)	>30 mCi
1045	PTC	F	3	2	1	52.83	I-123 Whole body Scan(주사 및 촬영)	I-123
1046	PTC	M	4	0	0	20.37	I-131 Wholebody Scan(치료후)	>30 mCi
1047	PTC	M	4	1	0	46.9	I-123 Whole body Scan(주사 및 촬영)	I-123
1048	PTC	M	4	2	1	45.9	I-123 Whole body Scan(주사 및 촬영)	I-123
1049	PTC	M	6	0	1	56.54	I-131 Wholebody Scan(치료후)	>30 mCi
1050	PTC	M	6	1	0	25.53	I-131 Wholebody Scan(치료후)	30 mCi
1051	PTC	M	6	2	0	10.82	I-131 Wholebody Scan(치료후)	30 mCi
1052	FTC	M	6	0	1	54.75	I-131 Wholebody Scan(치료후)	>30 mCi
1053	FTC	M	6	1	1	45.86	I-131 Wholebody Scan(치료후)	>30 mCi
1054	PTC	F	3	0	0	19.13	I-131 Wholebody Scan(치료후)	>30 mCi
1055	PTC	F	3	1	0	13.61	I-123 Whole body Scan(주사 및 촬영)	I-123
1056	PTC	F	3	2	1	50.21	I-131 Wholebody Scan(치료후)	>30 mCi
1057	PTC	F	3	4	1	60.27	I-123 Whole body Scan(주사 및 촬영)	I-123
1058	PTC	M	4	2	0	22.92	I-131 Wholebody Scan(치료후)	>30 mCi
1059	PTC	F	2	0	1	98.02	I-131 Wholebody Scan(치료후)	>30 mCi
1060	PTC	F	2	1	0	18.61	I-131 Wholebody Scan(치료후)	30 mCi
1061	PTC	F	3	2	0	9.18	I-131 Wholebody Scan(치료후)	30 mCi
1062	PTC	F	3	0	1	83.64	I-131 Wholebody Scan(치료후)	>30 mCi
1063	PTC	F	3	1	1	86.18	I-131 Wholebody Scan(치료후)	>30 mCi
1064	PTC	M	5	1	0	26.29	I-131 Wholebody Scan(치료후)	30 mCi
1065	PTC	F	2	0	0	35.75	I-123 Whole body Scan(주사 및 촬영)	I-123
1066	PTC	F	4	0	1	48.23	I-131 Wholebody Scan(치료후)	30 mCi
1067	PTC	F	4	1	0	11.9	I-131 Wholebody Scan(치료후)	30 mCi
1068	PTC	F	4	2	0	9.99	I-131 Wholebody Scan(치료후)	30 mCi
1069	PTC	F	3	0	0	14.26	I-131 Wholebody Scan(치료후)	>30 mCi
1070	PTC	F	3	1	0	17.51	I-131 Wholebody Scan(치료후)	30 mCi
1071	PTC	M	4	0	0	39.71	I-131 Wholebody Scan(치료후)	>30 mCi
1072	PTC	M	4	1	0	17.36	I-131 Wholebody Scan(치료후)	30 mCi
1073	PTC	M	5	2	0	14.64	I-131 Wholebody Scan(치료후)	>30 mCi
1074	PTC	F	2	0	0	14.94	I-131 Wholebody Scan(치료후)	>30 mCi
1075	PTC	F	2	1	0	17.33	I-131 Wholebody Scan(치료후)	>30 mCi
1076	PTC	F	2	2	0	6.85	I-123 Whole body Scan(주사 및 촬영)	I-123
1077	PTC	F	4	0	1	76.03	I-131 Wholebody Scan(치료후)	>30 mCi
1078	PTC	F	2	0	0	18.12	I-131 Wholebody Scan(치료후)	>30 mCi
1079	PTC	F	2	1	0	8.36	I-131 Wholebody Scan(치료후)	>30 mCi
1080	PTC	F	2	2	1	15.55	I-123 Whole body Scan(주사 및 촬영)	I-123
1081	PTC	M	3	0	0	11	I-131 Wholebody Scan(치료후)	>30 mCi
1082	PTC	M	3	1	0	16.67	I-123 Whole body Scan(주사 및 촬영)	I-123
1083	PTC	F	4	0	1	66.48	I-131 Wholebody Scan(치료후)	30 mCi
1084	PTC	F	4	1	1	56.89	I-131 Wholebody Scan(치료후)	30 mCi
1085	PTC	M	7	0	1	178.66	I-131 Wholebody Scan(치료후)	>30 mCi
1086	PTC	M	7	1	1	182.76	I-131 Wholebody Scan(치료후)	>30 mCi
1087	PTC	F	5	0	1	58.17	I-131 Wholebody Scan(치료후)	30 mCi
1088	PTC	F	5	1	1	53.49	I-131 Wholebody Scan(치료후)	30 mCi
1089	PTC	F	2	1	0	22.22	I-131 Wholebody Scan(치료후)	30 mCi
1090	PTC	F	6	0	1	225.34	I-131 Wholebody Scan(치료후)	>30 mCi
1091	PTC	M	5	0	0	33.15	I-131 Wholebody Scan(치료후)	>30 mCi
1092	PTC	M	5	1	0	24.13	I-131 Wholebody Scan(치료후)	30 mCi
1093	PTC	F	3	0	1	66.47	I-131 Wholebody Scan(치료후)	>30 mCi
1094	PTC	F	3	1	0	21.55	I-131 Wholebody Scan(치료후)	>30 mCi
1095	PTC	F	3	2	0	23.45	I-131 Wholebody Scan(치료후)	30 mCi
1096	PTC	F	5	0	1	76.38	I-131 Wholebody Scan(치료후)	>30 mCi
1097	PTC	F	4	0	1	105.28	I-131 Wholebody Scan(치료후)	>30 mCi
1098	PTC	F	4	1	0	48.81	I-131 Wholebody Scan(치료후)	30 mCi
1099	PTC	F	5	0	0	126.67	I-131 Wholebody Scan(치료후)	>30 mCi
1100	PTC	F	5	1	0	38.03	I-131 Wholebody Scan(치료후)	>30 mCi
1101	PTC	M	4	0	1	51.78	I-131 Wholebody Scan(치료후)	>30 mCi
1102	PTC	M	4	1	0	11.05	I-131 Wholebody Scan(치료후)	30 mCi
1103	PTC	F	6	0	1	87.68	I-131 Wholebody Scan(치료후)	>30 mCi
1104	PTC	F	6	1	1	83.82	I-131 Wholebody Scan(치료후)	30 mCi
1105	PTC	F	2	0	0	25.7	I-123 Whole body Scan(주사 및 촬영)	I-123
1106	PTC	F	2	1	0	17.08	I-131 Wholebody Scan(치료후)	>30 mCi
1107	PTC	F	2	2	1	74.92	I-123 Whole body Scan(주사 및 촬영)	I-123
1108	PTC	M	2	0	1	48.84	I-131 Wholebody Scan(치료후)	30 mCi
1109	PTC	M	2	1	1	43.86	I-131 Wholebody Scan(치료후)	30 mCi
1110	PTC	F	6	0	1	56.84	I-131 Wholebody Scan(치료후)	>30 mCi
1111	PTC	F	6	1	0	12.53	I-123 Whole body Scan(주사 및 촬영)	I-123
1112	PTC	F	2	0	0	20.01	I-131 Wholebody Scan(치료후)	>30 mCi
1113	PTC	F	2	1	0	42.61	I-123 Whole body Scan(주사 및 촬영)	I-123
1114	PTC	F	5	0	1	101.96	I-131 Wholebody Scan(치료후)	30 mCi
1115	PTC	F	5	1	0	64.42	I-131 Wholebody Scan(치료후)	30 mCi
1116	PTC	M	4	0	0	24.66	I-131 Wholebody Scan(치료후)	>30 mCi
1117	PTC	M	4	1	1	38.55	I-123 Whole body Scan(주사 및 촬영)	I-123
1118	PTC	F	3	0	0	32.27	I-131 Wholebody Scan(치료후)	>30 mCi
1119	PTC	F	4	0	0	19.28	I-131 Wholebody Scan(치료후)	>30 mCi
1120	PTC	F	4	1	1	62.53	I-123 Whole body Scan(주사 및 촬영)	I-123
1121	PTC	F	6	0	1	70.19	I-131 Wholebody Scan(치료후)	>30 mCi
1122	PTC	F	6	1	0	27.45	I-131 Wholebody Scan(치료후)	30 mCi
1123	PTC	F	6	2	0	26.31	I-131 Wholebody Scan(치료후)	>30 mCi
1124	PTC	F	5	0	0	34.39	I-131 Wholebody Scan(치료후)	>30 mCi
1125	PTC	F	5	1	1	79.01	I-123 Whole body Scan(주사 및 촬영)	I-123
1126	PTC	F	5	0	1	87.59	I-131 Wholebody Scan(치료후)	30 mCi
1127	PTC	F	2	0	1	51.96	I-131 Wholebody Scan(치료후)	>30 mCi
1128	PTC	F	2	1	0	7.81	I-123 Whole body Scan(주사 및 촬영)	I-123
1129	PTC	F	2	2	0	14.56	I-131 Wholebody Scan(치료후)	>30 mCi
1130	PTC	F	3	3	0	9.08	I-131 Wholebody Scan(치료후)	>30 mCi
1131	PTC	F	2	0	1	62.76	I-131 Wholebody Scan(치료후)	>30 mCi
1132	PTC	F	4	1	0	8.01	I-123 Whole body Scan(주사 및 촬영)	I-123
1133	PTC	F	4	0	0	29.53	I-131 Wholebody Scan(치료후)	>30 mCi
1134	PTC	F	4	1	1	58.5	I-123 Whole body Scan(주사 및 촬영)	I-123
1135	PTC	F	5	0	1	52.83	I-131 Wholebody Scan(치료후)	30 mCi
1136	PTC	F	5	1	0	13.57	I-131 Wholebody Scan(치료후)	30 mCi
1137	PTC	F	5	2	0	16.15	I-131 Wholebody Scan(치료후)	>30 mCi
1138	PTC	F	6	3	1	84.68	I-123 Whole body Scan(주사 및 촬영)	I-123
1139	PTC	F	3	0	1	78.57	I-131 Wholebody Scan(치료후)	>30 mCi
1140	PTC	F	5	0	0	33.76	I-131 Wholebody Scan(치료후)	>30 mCi
1141	PTC	F	5	1	1	495.44	I-123 Whole body Scan(주사 및 촬영)	I-123
1142	PDTC	F	6	0	0	40.93	I-131 Wholebody Scan(치료후)	>30 mCi
1143	PDTC	F	6	1	0	28.29	I-131 Wholebody Scan(치료후)	>30 mCi
1144	PDTC	F	6	2	0	40.25	I-131 Wholebody Scan(치료후)	>30 mCi
1145	PDTC	F	6	3	0	20.71	I-131 Wholebody Scan(치료후)	>30 mCi
1146	PDTC	F	7	0	1	88.38	I-131 Wholebody Scan(치료후)	30 mCi
1147	PDTC	F	8	0	0	181	I-131 Wholebody Scan(치료후)	>30 mCi
1148	PDTC	F	8	1	0	156.62	I-131 Wholebody Scan(치료후)	>30 mCi
1149	PDTC	F	8	2	0	78.64	I-131 Wholebody Scan(치료후)	>30 mCi
1150	PTC	M	7	0	1	60.11	I-131 Wholebody Scan(치료후)	>30 mCi
1151	PTC	M	7	1	1	66.9	I-123 Whole body Scan(주사 및 촬영)	I-123
1152	PTC	M	4	0	1	39.04	I-131 Wholebody Scan(치료후)	>30 mCi
1153	PTC	F	7	1	0	59.29	I-131 Wholebody Scan(치료후)	>30 mCi
1154	PTC	M	3	0	0	14.34	I-123 Whole body Scan(주사 및 촬영)	I-123
1155	PTC	M	3	1	0	29.4	I-131 Wholebody Scan(치료후)	>30 mCi
1156	PTC	M	3	2	1	22.57	I-123 Whole body Scan(주사 및 촬영)	I-123
1157	PTC	F	4	0	0	38.66	I-131 Wholebody Scan(치료후)	>30 mCi
1158	PTC	F	5	1	0	26.08	I-123 Whole body Scan(주사 및 촬영)	I-123
1159	PTC	M	4	0	0	9.42	I-131 Wholebody Scan(치료후)	>30 mCi
1160	PTC	M	4	1	0	15.05	I-123 Whole body Scan(주사 및 촬영)	I-123
1161	PTC	M	1	0	0	22.87	I-131 Wholebody Scan(치료후)	>30 mCi
1162	PTC	M	2	1	0	13.34	I-131 Wholebody Scan(치료후)	>30 mCi
1163	PTC	M	2	2	0	20.9	I-131 Wholebody Scan(치료후)	>30 mCi
1164	PTC	M	2	3	1	42.42	I-123 Whole body Scan(주사 및 촬영)	I-123
1165	PTC	M	2	0	1	38.09	I-131 Wholebody Scan(치료후)	30 mCi
1166	PTC	M	3	1	0	44.5	I-131 Wholebody Scan(치료후)	>30 mCi
1167	PTC	F	5	0	0	28.72	I-131 Wholebody Scan(치료후)	>30 mCi
1168	PTC	F	5	1	0	19.88	I-131 Wholebody Scan(치료후)	30 mCi
1169	PTC	M	2	0	0	52.14	I-131 Wholebody Scan(치료후)	>30 mCi
1170	PTC	M	2	1	0	25.04	I-131 Wholebody Scan(치료후)	>30 mCi
1171	PTC	F	7	0	1	76.82	I-131 Wholebody Scan(치료후)	>30 mCi
1172	PTC	F	7	1	1	78.54	I-123 Whole body Scan(주사 및 촬영)	I-123
1173	PTC	F	4	0	0	15.56	I-131 Wholebody Scan(치료후)	30 mCi
1174	PTC	F	4	1	0	107.51	I-131 Wholebody Scan(치료후)	30 mCi
1175	PTC	F	3	0	0	12.9	I-131 Wholebody Scan(치료후)	>30 mCi
1176	PTC	F	3	1	0	71.36	I-123 Whole body Scan(주사 및 촬영)	I-123
1177	PTC	F	3	0	0	17.63	I-131 Wholebody Scan(치료후)	>30 mCi
1178	PTC	F	3	1	0	19.98	I-123 Whole body Scan(주사 및 촬영)	I-123
1179	PTC	M	2	0	1	68.84	I-131 Wholebody Scan(치료후)	>30 mCi
1180	PTC	M	2	1	0	10.28	I-131 Wholebody Scan(치료후)	>30 mCi
1181	PTC	F	2	0	0	12.79	I-131 Wholebody Scan(치료후)	>30 mCi
1182	PTC	F	2	1	1	29.24	I-123 Whole body Scan(주사 및 촬영)	I-123
1183	PTC	F	2	0	0	24.51	I-131 Wholebody Scan(치료후)	>30 mCi
1184	PTC	F	3	0	1	109.36	I-131 Wholebody Scan(치료후)	>30 mCi
1185	PTC	F	3	1	0	69.8	I-131 Wholebody Scan(치료후)	30 mCi
1186	PTC	M	3	0	1	51.55	I-131 Wholebody Scan(치료후)	>30 mCi
1187	PTC	M	3	1	0	13.3	I-131 Wholebody Scan(치료후)	30 mCi
1188	PTC	M	3	2	0	10.37	I-131 Wholebody Scan(치료후)	30 mCi
1189	PDTC	F	7	0	1	74.15	I-131 Wholebody Scan(치료후)	>30 mCi
1190	PDTC	F	7	1	1	118.95	I-123 Whole body Scan(주사 및 촬영)	I-123
1191	PTC	F	2	0	0	12.85	I-131 Wholebody Scan(치료후)	>30 mCi
1192	PTC	F	2	1	0	14.11	I-123 Whole body Scan(주사 및 촬영)	I-123
1193	PTC	F	5	0	0	26.82	I-131 Wholebody Scan(치료후)	>30 mCi
1194	PTC	F	5	1	0	26.78	I-123 Whole body Scan(주사 및 촬영)	I-123
1195	PTC	M	6	0	1	43.97	I-131 Wholebody Scan(치료후)	>30 mCi
1196	PTC	M	6	1	1	42.76	I-123 Whole body Scan(주사 및 촬영)	I-123
1197	PTC	F	5	0	1	92.71	I-131 Wholebody Scan(치료후)	>30 mCi
1198	PTC	F	5	1	0	69.59	I-131 Wholebody Scan(치료후)	>30 mCi
1199	PTC	M	6	0	1	77.26	I-131 Wholebody Scan(치료후)	>30 mCi
1200	PTC	M	6	1	0	19.84	I-123 Whole body Scan(주사 및 촬영)	I-123
1201	PTC	M	6	2	0	19.87	I-131 Wholebody Scan(치료후)	30 mCi
1202	PTC	F	4	0	0	16.77	I-131 Wholebody Scan(치료후)	>30 mCi
1203	PTC	F	4	1	1	58.46	I-123 Whole body Scan(주사 및 촬영)	I-123
1204	PTC	F	3	0	1	71.89	I-131 Wholebody Scan(치료후)	>30 mCi
1205	PTC	F	3	1	0	11.38	I-123 Whole body Scan(주사 및 촬영)	I-123
1206	PTC	F	2	0	0	50	I-131 Wholebody Scan(치료후)	>30 mCi
1207	PTC	F	3	0	0	31.31	I-131 Wholebody Scan(치료후)	>30 mCi
1208	PTC	F	5	0	1	95.34	I-131 Wholebody Scan(치료후)	>30 mCi
1209	PTC	F	5	1	0	25.76	I-131 Wholebody Scan(치료후)	30 mCi
1210	PTC	F	7	0	1	69.77	I-131 Wholebody Scan(치료후)	>30 mCi
1211	PTC	F	7	1	1	58.13	I-123 Whole body Scan(주사 및 촬영)	I-123
1212	PTC	F	5	0	1	71.66	I-131 Wholebody Scan(치료후)	>30 mCi
1213	PTC	F	3	0	0	17.4	I-131 Wholebody Scan(치료후)	>30 mCi
1214	PTC	F	4	1	1	63.28	I-123 Whole body Scan(주사 및 촬영)	I-123
1215	PTC	F	5	0	0	123.8	I-131 Wholebody Scan(치료후)	>30 mCi
1216	PTC	F	6	1	0	20.23	I-131 Wholebody Scan(치료후)	>30 mCi
1217	PTC	F	4	0	1	56.89	I-131 Wholebody Scan(치료후)	30 mCi
1218	PTC	F	4	1	0	31.88	I-131 Wholebody Scan(치료후)	30 mCi
1219	PTC	F	4	0	0	40.98	I-131 Wholebody Scan(치료후)	>30 mCi
1220	PTC	F	4	1	1	66.5	I-123 Whole body Scan(주사 및 촬영)	I-123
1221	PTC	F	4	0	0	11.54	I-131 Wholebody Scan(치료후)	>30 mCi
1222	PTC	F	4	1	0	8.36	I-123 Whole body Scan(주사 및 촬영)	I-123
1223	PTC	F	5	0	1	88.77	I-131 Wholebody Scan(치료후)	>30 mCi
1224	PTC	F	5	1	1	93.91	I-131 Wholebody Scan(치료후)	30 mCi
1225	PTC	F	3	0	0	19.78	I-123 Whole body Scan(주사 및 촬영)	I-123
1226	PTC	F	5	0	1	118.84	I-131 Wholebody Scan(치료후)	>30 mCi
1227	PTC	F	5	1	1	71.8	I-123 Whole body Scan(주사 및 촬영)	I-123
1228	PTC	F	4	0	1	128.72	I-123 Whole body Scan(주사 및 촬영)	I-123
1229	PTC	M	4	0	1	45.77	I-131 Wholebody Scan(치료후)	>30 mCi
1230	PTC	M	4	1	0	21.96	I-131 Wholebody Scan(치료후)	>30 mCi
1231	PTC	F	3	0	1	73.28	I-131 Wholebody Scan(치료후)	>30 mCi
1232	PTC	F	3	1	0	16.13	I-131 Wholebody Scan(치료후)	30 mCi
1233	PTC	M	6	0	1	52.06	I-131 Wholebody Scan(치료후)	>30 mCi
1234	PTC	F	4	0	0	13.13	I-131 Wholebody Scan(치료후)	>30 mCi
1235	PTC	F	4	1	0	14.4	I-123 Whole body Scan(주사 및 촬영)	I-123
1236	PTC	F	3	0	1	40.44	I-131 Wholebody Scan(치료후)	>30 mCi
1237	PTC	F	3	0	1	69.96	I-131 Wholebody Scan(치료후)	>30 mCi
1238	PTC	F	3	1	0	67.59	I-123 Whole body Scan(주사 및 촬영)	I-123
1239	PTC	F	1	0	1	62.21	I-131 Wholebody Scan(치료후)	>30 mCi
1240	PTC	F	1	1	0	8.84	I-131 Wholebody Scan(치료후)	>30 mCi
1241	PTC	F	2	2	0	10.06	I-131 Wholebody Scan(치료후)	>30 mCi
1242	PTC	M	4	0	1	52.91	I-131 Wholebody Scan(치료후)	>30 mCi
1243	PTC	F	7	0	1	117.8	I-131 Wholebody Scan(치료후)	>30 mCi
1244	PTC	F	7	1	1	72.87	I-123 Whole body Scan(주사 및 촬영)	I-123
1245	PTC	M	3	0	0	19.25	I-131 Wholebody Scan(치료후)	>30 mCi
1246	PTC	M	3	1	0	22.74	I-123 Whole body Scan(주사 및 촬영)	I-123
1247	PTC	M	2	0	0	12.86	I-131 Wholebody Scan(치료후)	>30 mCi
1248	PTC	M	2	1	0	7.28	I-123 Whole body Scan(주사 및 촬영)	I-123
1249	PTC	F	3	0	0	44.34	I-131 Wholebody Scan(치료후)	>30 mCi
1250	PTC	F	3	1	1	67.65	I-123 Whole body Scan(주사 및 촬영)	I-123
1251	PTC	F	4	0	1	79.38	I-131 Wholebody Scan(치료후)	>30 mCi
1252	PTC	M	5	0	0	15.52	I-123 Whole body Scan(주사 및 촬영)	I-123
1253	PTC	F	5	0	1	85.95	I-131 Wholebody Scan(치료후)	>30 mCi
1254	PTC	M	4	0	1	35.92	I-131 Wholebody Scan(치료후)	>30 mCi
1255	PTC	M	4	1	0	19.04	I-131 Wholebody Scan(치료후)	30 mCi
1256	PTC	F	6	0	1	136.05	I-131 Wholebody Scan(치료후)	>30 mCi
1257	PTC	F	6	1	0	144.85	I-131 Wholebody Scan(치료후)	30 mCi
1258	PTC	F	4	0	0	17.72	I-131 Wholebody Scan(치료후)	>30 mCi
1259	PTC	F	4	1	1	54.89	I-123 Whole body Scan(주사 및 촬영)	I-123
1260	PTC	F	3	0	1	42.83	I-131 Wholebody Scan(치료후)	>30 mCi
1261	PTC	F	4	0	1	87.7	I-131 Wholebody Scan(치료후)	30 mCi
1262	PTC	F	4	1	1	43.64	I-131 Wholebody Scan(치료후)	30 mCi
1263	PTC	M	3	0	1	37.16	I-131 Wholebody Scan(치료후)	>30 mCi
1264	PTC	M	3	1	0	8.25	I-131 Wholebody Scan(치료후)	>30 mCi
1265	PTC	M	3	2	0	8.28	I-131 Wholebody Scan(치료후)	30 mCi
1266	PTC	F	3	0	0	15.68	I-131 Wholebody Scan(치료후)	>30 mCi
1267	PTC	F	3	1	1	36.2	I-123 Whole body Scan(주사 및 촬영)	I-123
1268	PTC	F	7	0	1	131.04	I-131 Wholebody Scan(치료후)	>30 mCi
1269	PTC	F	7	1	1	126.37	I-131 Wholebody Scan(치료후)	>30 mCi
1270	PTC	F	7	2	1	99.53	I-131 Wholebody Scan(치료후)	>30 mCi
1271	PTC	F	5	0	0	36.54	I-131 Wholebody Scan(치료후)	>30 mCi
1272	PTC	F	5	1	1	72.86	I-123 Whole body Scan(주사 및 촬영)	I-123
1273	PTC	F	3	0	0	51.31	I-131 Wholebody Scan(치료후)	>30 mCi
1274	PTC	F	3	1	0	15.36	I-131 Wholebody Scan(치료후)	30 mCi
1275	PTC	F	3	2	0	8.91	I-131 Wholebody Scan(치료후)	>30 mCi
1276	PTC	F	7	0	1	101.73	I-131 Wholebody Scan(치료후)	>30 mCi
1277	PTC	F	7	1	1	61.52	I-123 Whole body Scan(주사 및 촬영)	I-123
1278	PTC	F	3	0	1	90.39	I-131 Wholebody Scan(치료후)	>30 mCi
1279	PTC	F	3	1	0	19.47	I-131 Wholebody Scan(치료후)	30 mCi
1280	PTC	F	3	2	0	16.45	I-131 Wholebody Scan(치료후)	30 mCi
1281	PTC	F	5	0	0	21.24	I-131 Wholebody Scan(치료후)	>30 mCi
1282	PTC	F	5	1	0	14.38	I-123 Whole body Scan(주사 및 촬영)	I-123
1283	PTC	M	4	0	1	42.13	I-131 Wholebody Scan(치료후)	>30 mCi
1284	PTC	M	4	1	0	31.04	I-131 Wholebody Scan(치료후)	>30 mCi
1285	PTC	M	4	2	0	56.03	I-131 Wholebody Scan(치료후)	>30 mCi
1286	PTC	M	4	3	0	366.49	I-131 Wholebody Scan(치료후)	>30 mCi
1287	PTC	M	3	0	0	20.29	I-131 Wholebody Scan(치료후)	>30 mCi
1288	PTC	M	3	1	1	48.93	I-123 Whole body Scan(주사 및 촬영)	I-123
1289	FTC	F	6	0	1	132.16	I-123 Whole body Scan(주사 및 촬영)	I-123
1290	PTC	M	2	0	0	16.19	I-131 Wholebody Scan(치료후)	>30 mCi
1291	PTC	M	2	1	0	12.81	I-123 Whole body Scan(주사 및 촬영)	I-123
1292	PTC	M	2	0	0	17.88	I-131 Wholebody Scan(치료후)	>30 mCi
1293	PTC	M	2	1	1	46.25	I-123 Whole body Scan(주사 및 촬영)	I-123
1294	PTC	F	3	0	0	64.64	I-131 Wholebody Scan(치료후)	>30 mCi
1295	PTC	F	3	1	1	63.73	I-123 Whole body Scan(주사 및 촬영)	I-123
1296	PTC	F	2	0	1	95.48	I-131 Wholebody Scan(치료후)	>30 mCi
1297	PTC	F	3	1	1	63.03	I-131 Wholebody Scan(치료후)	30 mCi
1298	PTC	F	2	0	1	52.65	I-131 Wholebody Scan(치료후)	>30 mCi
1299	PTC	F	2	1	1	44.16	I-131 Wholebody Scan(치료후)	30 mCi
1300	PTC	M	3	0	1	29.2	I-131 Wholebody Scan(치료후)	>30 mCi
1301	PTC	M	3	1	1	69.49	I-123 Whole body Scan(주사 및 촬영)	I-123
1302	PTC	F	3	0	1	105.07	I-131 Wholebody Scan(치료후)	>30 mCi
1303	PTC	F	3	1	0	11.59	I-131 Wholebody Scan(치료후)	>30 mCi
1304	PTC	F	6	0	1	81.58	I-131 Wholebody Scan(치료후)	>30 mCi
1305	PTC	F	6	1	1	72.59	I-131 Wholebody Scan(치료후)	30 mCi
1306	PTC	M	3	0	1	56.97	I-131 Wholebody Scan(치료후)	>30 mCi
1307	PTC	F	2	0	1	38.15	I-131 Wholebody Scan(치료후)	>30 mCi
1308	PTC	F	2	1	0	90.33	I-131 Wholebody Scan(치료후)	30 mCi
1309	PTC	F	2	0	1	66.62	I-131 Wholebody Scan(치료후)	>30 mCi
1310	PTC	F	2	1	1	177.6	I-131 Wholebody Scan(치료후)	30 mCi
1311	PTC	F	2	4	0	30.97	I-131 Wholebody Scan(치료후)	>30 mCi
1312	PTC	F	2	5	0	11.71	I-131 Wholebody Scan(치료후)	>30 mCi
1313	PTC	F	2	0	1	54.25	I-131 Wholebody Scan(치료후)	30 mCi
1314	PTC	F	2	1	0	9.69	I-131 Wholebody Scan(치료후)	30 mCi
1315	PTC	F	2	0	1	83.27	I-131 Wholebody Scan(치료후)	>30 mCi
1316	PTC	F	2	1	0	8.86	I-123 Whole body Scan(주사 및 촬영)	I-123
1317	PTC	F	4	0	1	354.51	I-131 Wholebody Scan(치료후)	30 mCi
1318	PTC	F	4	1	0	52.41	I-131 Wholebody Scan(치료후)	>30 mCi
1319	PTC	F	4	1	1	50.98	I-131 Wholebody Scan(치료후)	30 mCi
1320	PTC	F	6	0	1	82.91	I-131 Wholebody Scan(치료후)	30 mCi
1321	PTC	F	6	0	0	55.32	I-131 Wholebody Scan(치료후)	>30 mCi
1322	PTC	M	3	0	0	11.39	I-131 Wholebody Scan(치료후)	>30 mCi
1323	PTC	M	3	1	0	10.71	I-123 Whole body Scan(주사 및 촬영)	I-123
1324	PTC	F	4	0	1	45.93	I-131 Wholebody Scan(치료후)	>30 mCi
1325	PTC	F	4	1	1	74.44	I-131 Wholebody Scan(치료후)	30 mCi
1326	PTC	M	4	0	1	58.4	I-131 Wholebody Scan(치료후)	>30 mCi
1327	PTC	M	4	1	0	11.37	I-131 Wholebody Scan(치료후)	30 mCi
1328	PTC	F	3	0	1	68.55	I-131 Wholebody Scan(치료후)	30 mCi
1329	PTC	F	3	1	1	61.07	I-131 Wholebody Scan(치료후)	30 mCi
1330	PTC	F	5	0	1	74.85	I-131 Wholebody Scan(치료후)	>30 mCi
1331	PTC	F	5	1	1	60.1	I-131 Wholebody Scan(치료후)	>30 mCi
1332	PTC	M	3	0	1	44.09	I-131 Wholebody Scan(치료후)	>30 mCi
1333	PTC	M	3	1	0	10.69	I-131 Wholebody Scan(치료후)	30 mCi
1334	PTC	M	3	0	1	55.16	I-131 Wholebody Scan(치료후)	>30 mCi
1335	PTC	M	3	1	0	13.27	I-131 Wholebody Scan(치료후)	30 mCi
1336	PTC	F	4	0	0	12.98	I-131 Wholebody Scan(치료후)	>30 mCi
1337	PTC	F	4	1	1	65.44	I-123 Whole body Scan(주사 및 촬영)	I-123
1338	PTC	M	3	0	0	10.93	I-131 Wholebody Scan(치료후)	>30 mCi
1339	PTC	M	3	1	0	11.65	I-123 Whole body Scan(주사 및 촬영)	I-123
1340	PTC	F	2	0	1	53.01	I-131 Wholebody Scan(치료후)	>30 mCi
1341	PTC	F	2	1	0	12.31	I-131 Wholebody Scan(치료후)	30 mCi
1342	PTC	M	4	0	0	11.04	I-131 Wholebody Scan(치료후)	>30 mCi
1343	PTC	M	4	1	1	40.76	I-123 Whole body Scan(주사 및 촬영)	I-123
1344	PTC	F	3	0	1	90.3	I-131 Wholebody Scan(치료후)	>30 mCi
1345	PTC	F	3	1	1	77.65	I-123 Whole body Scan(주사 및 촬영)	I-123
1346	PTC	F	6	0	1	83.13	I-131 Wholebody Scan(치료후)	>30 mCi
1347	PTC	F	5	0	0	40.87	I-131 Wholebody Scan(치료후)	>30 mCi
1348	PTC	F	5	0	0	41.21	I-131 Wholebody Scan(치료후)	>30 mCi
1349	PTC	F	5	1	1	65.43	I-123 Whole body Scan(주사 및 촬영)	I-123
1350	PTC	F	5	0	0	35.2	I-123 Whole body Scan(주사 및 촬영)	I-123
1351	PTC	F	6	0	0	31.52	I-123 Whole body Scan(주사 및 촬영)	I-123
1352	PTC	M	6	3	1	193.69	I-123 Whole body Scan(주사 및 촬영)	I-123
1353	PTC	F	2	0	0	30.72	I-131 Wholebody Scan(치료후)	>30 mCi
1354	PTC	F	2	1	1	43.67	I-123 Whole body Scan(주사 및 촬영)	I-123
1355	PTC	F	4	0	0	49.7	I-131 Wholebody Scan(치료후)	>30 mCi
1356	PTC	F	4	1	1	89.31	I-123 Whole body Scan(주사 및 촬영)	I-123
1357	PTC	M	4	0	0	15.4	I-131 Wholebody Scan(치료후)	>30 mCi
1358	PTC	M	4	1	0	8.93	I-123 Whole body Scan(주사 및 촬영)	I-123
1359	PTC	F	3	1	1	52.86	I-131 Wholebody Scan(치료후)	>30 mCi
1360	PTC	F	4	0	0	61.62	I-131 Wholebody Scan(치료후)	>30 mCi
1361	PTC	F	4	1	1	72.97	I-123 Whole body Scan(주사 및 촬영)	I-123
1362	PTC	F	4	2	0	16.54	I-131 Wholebody Scan(치료후)	>30 mCi
1363	PTC	F	4	3	0	15.41	I-123 Whole body Scan(주사 및 촬영)	I-123
1364	PTC	F	2	0	1	57.1	I-131 Wholebody Scan(치료후)	>30 mCi
1365	PTC	F	4	0	0	47.07	I-131 Wholebody Scan(치료후)	>30 mCi
1366	PTC	F	4	1	1	159.54	I-123 Whole body Scan(주사 및 촬영)	I-123
1367	PTC	F	3	0	1	63.18	I-131 Wholebody Scan(치료후)	30 mCi
1368	PTC	F	3	1	0	10.95	I-131 Wholebody Scan(치료후)	30 mCi
1369	PTC	F	3	0	0	17.24	I-131 Wholebody Scan(치료후)	>30 mCi
1370	PTC	F	3	1	0	17.66	I-131 Wholebody Scan(치료후)	>30 mCi
1371	PTC	F	3	2	1	55.32	I-123 Whole body Scan(주사 및 촬영)	I-123
1372	PTC	F	6	1	1	58.6	I-131 Wholebody Scan(치료후)	>30 mCi
1373	PTC	F	3	2	1	54.55	I-123 Whole body Scan(주사 및 촬영)	I-123
1374	PTC	F	2	0	0	9.82	I-131 Wholebody Scan(치료후)	>30 mCi
1375	PTC	F	2	1	0	20.34	I-123 Whole body Scan(주사 및 촬영)	I-123
1376	PTC	F	5	0	1	88.26	I-131 Wholebody Scan(치료후)	>30 mCi
1377	PTC	F	4	0	1	66.51	I-131 Wholebody Scan(치료후)	>30 mCi
1378	PTC	F	5	0	1	104.54	I-131 Wholebody Scan(치료후)	>30 mCi
1379	PTC	F	5	1	0	22.21	I-131 Wholebody Scan(치료후)	>30 mCi
1380	FTC	F	5	0	0	22.91	I-131 Wholebody Scan(치료후)	>30 mCi
1381	FTC	F	5	1	0	22.87	I-131 Wholebody Scan(치료후)	>30 mCi
1382	FTC	F	6	2	0	18.3	I-131 Wholebody Scan(치료후)	>30 mCi
1383	PTC	F	3	0	0	22.05	I-131 Wholebody Scan(치료후)	>30 mCi
1384	PTC	F	3	1	1	93.18	I-123 Whole body Scan(주사 및 촬영)	I-123
1385	PTC	M	4	0	1	46.35	I-131 Wholebody Scan(치료후)	>30 mCi
1386	PTC	M	4	1	1	39.18	I-131 Wholebody Scan(치료후)	30 mCi
1387	PTC	F	3	0	0	18.58	I-131 Wholebody Scan(치료후)	>30 mCi
1388	PTC	F	3	1	1	52.94	I-123 Whole body Scan(주사 및 촬영)	I-123
1389	PTC	F	4	0	1	65.32	I-131 Wholebody Scan(치료후)	>30 mCi
1390	PTC	F	4	1	0	13.54	I-131 Wholebody Scan(치료후)	>30 mCi
1391	PTC	F	5	0	1	93.22	I-131 Wholebody Scan(치료후)	>30 mCi
1392	PTC	M	5	0	0	12.89	I-131 Wholebody Scan(치료후)	>30 mCi
1393	PTC	M	5	1	1	52.8	I-123 Whole body Scan(주사 및 촬영)	I-123
1394	PTC	F	5	0	1	69.9	I-123 Whole body Scan(주사 및 촬영)	I-123
1395	PTC	F	5	0	0	27.73	I-131 Wholebody Scan(치료후)	>30 mCi
1396	PTC	F	5	1	1	75.14	I-123 Whole body Scan(주사 및 촬영)	I-123
1397	PTC	M	5	0	1	53.65	I-131 Wholebody Scan(치료후)	>30 mCi
1398	PTC	M	5	1	0	22.08	I-131 Wholebody Scan(치료후)	30 mCi
1399	PTC	F	3	0	1	62.23	I-131 Wholebody Scan(치료후)	>30 mCi
1400	PTC	F	3	1	1	110.54	I-131 Wholebody Scan(치료후)	>30 mCi
1401	FTC	F	5	0	1	73.22	I-131 Wholebody Scan(치료후)	>30 mCi
1402	FTC	F	5	0	1	75.52	I-131 Wholebody Scan(치료후)	>30 mCi
1403	PTC	F	4	0	0	34.97	I-131 Wholebody Scan(치료후)	>30 mCi
1404	PTC	F	4	1	1	109.43	I-123 Whole body Scan(주사 및 촬영)	I-123
1405	PTC	F	3	0	1	91.85	I-131 Wholebody Scan(치료후)	>30 mCi
1406	PTC	M	4	0	0	341.01	I-131 Wholebody Scan(치료후)	>30 mCi
1407	PTC	F	3	0	1	76.28	I-131 Wholebody Scan(치료후)	>30 mCi
1408	PTC	F	3	1	0	64.28	I-131 Wholebody Scan(치료후)	30 mCi
1409	PTC	F	2	0	1	38.37	I-131 Wholebody Scan(치료후)	>30 mCi
1410	PTC	F	2	1	0	11.36	I-131 Wholebody Scan(치료후)	30 mCi
1411	PTC	F	2	0	1	48.17	I-131 Wholebody Scan(치료후)	30 mCi
1412	PTC	F	2	1	1	34.37	I-131 Wholebody Scan(치료후)	>30 mCi
1413	PTC	F	7	0	1	110.12	I-131 Wholebody Scan(치료후)	>30 mCi
1414	PTC	F	7	1	1	70.47	I-123 Whole body Scan(주사 및 촬영)	I-123
1415	PTC	F	6	0	1	137.54	I-131 Wholebody Scan(치료후)	>30 mCi
1416	PTC	F	6	1	1	138.05	I-123 Whole body Scan(주사 및 촬영)	I-123
1417	PTC	F	3	0	1	70.51	I-131 Wholebody Scan(치료후)	>30 mCi
1418	PTC	F	3	1	1	55.88	I-123 Whole body Scan(주사 및 촬영)	I-123
1419	FTC	M	4	0	1	38.24	I-131 Wholebody Scan(치료후)	>30 mCi
1420	PTC	F	6	0	0	27.98	I-131 Wholebody Scan(치료후)	>30 mCi
1421	PTC	F	6	1	0	72.96	I-123 Whole body Scan(주사 및 촬영)	I-123
1422	PTC	M	3	0	1	41.49	I-131 Wholebody Scan(치료후)	>30 mCi
1423	PTC	M	3	1	1	40.04	I-131 Wholebody Scan(치료후)	30 mCi
1424	PTC	M	6	0	1	50.89	I-131 Wholebody Scan(치료후)	>30 mCi
1425	PTC	M	6	1	0	89.89	I-131 Wholebody Scan(치료후)	>30 mCi
1426	PTC	M	6	2	1	56.25	I-123 Whole body Scan(주사 및 촬영)	I-123
1427	PTC	F	3	1	1	68.06	I-123 Whole body Scan(주사 및 촬영)	I-123
1428	PTC	F	6	0	0	33.22	I-131 Wholebody Scan(치료후)	>30 mCi
1429	PTC	F	3	0	0	25.2	I-131 Wholebody Scan(치료후)	>30 mCi
1430	PTC	F	3	0	1	72.53	I-131 Wholebody Scan(치료후)	>30 mCi
1431	PTC	F	3	1	0	13.19	I-131 Wholebody Scan(치료후)	30 mCi
1432	PTC	M	4	0	1	127.69	I-131 Wholebody Scan(치료후)	>30 mCi
1433	PTC	M	3	0	1	34.22	I-131 Wholebody Scan(치료후)	>30 mCi
1434	PTC	M	3	1	1	273.65	I-131 Wholebody Scan(치료후)	>30 mCi
1435	PTC	F	1	0	1	116.64	I-131 Wholebody Scan(치료후)	>30 mCi
1436	PTC	F	1	1	1	26.09	I-123 Whole body Scan(주사 및 촬영)	I-123
1437	PTC	F	5	0	1	69.19	I-131 Wholebody Scan(치료후)	>30 mCi
1438	PTC	F	2	0	1	59.14	I-131 Wholebody Scan(치료후)	>30 mCi
1439	PTC	F	2	1	1	54.99	I-123 Whole body Scan(주사 및 촬영)	I-123
1440	PTC	F	6	0	1	59.81	I-131 Wholebody Scan(치료후)	>30 mCi
1441	PTC	M	6	0	0	31.4	I-131 Wholebody Scan(치료후)	>30 mCi
1442	PTC	M	7	1	1	45.56	I-123 Whole body Scan(주사 및 촬영)	I-123
1443	PTC	F	7	0	1	45.59	I-131 Wholebody Scan(치료후)	>30 mCi
1444	PTC	F	7	1	1	57.88	I-123 Whole body Scan(주사 및 촬영)	I-123
1445	PTC	F	8	0	1	86.58	I-131 Wholebody Scan(치료후)	>30 mCi
1446	PTC	F	3	0	1	21.03	I-131 Wholebody Scan(치료후)	>30 mCi
1447	PTC	F	4	0	1	146.82	I-131 Wholebody Scan(치료후)	>30 mCi
1448	PTC	F	6	0	1	81.62	I-131 Wholebody Scan(치료후)	>30 mCi
1449	PTC	F	6	1	1	194.68	I-123 Whole body Scan(주사 및 촬영)	I-123
1450	PTC	F	3	0	1	52.23	I-131 Wholebody Scan(치료후)	30 mCi
1451	PTC	F	4	0	1	57.71	I-131 Wholebody Scan(치료후)	>30 mCi
1452	PTC	F	4	1	1	37.77	I-123 Whole body Scan(주사 및 촬영)	I-123
1453	PTC	F	4	0	1	72.71	I-131 Wholebody Scan(치료후)	>30 mCi
1454	PTC	F	4	1	0	16.31	I-131 Wholebody Scan(치료후)	30 mCi
1455	PTC	F	5	0	1	63.91	I-131 Wholebody Scan(치료후)	>30 mCi
1456	PTC	F	5	1	1	55.7	I-123 Whole body Scan(주사 및 촬영)	I-123
1457	PTC	M	2	0	1	34.8	I-131 Wholebody Scan(치료후)	>30 mCi
1458	PTC	M	3	1	1	40.68	I-131 Wholebody Scan(치료후)	30 mCi
1459	PTC	M	6	2	0	21.6	I-131 Wholebody Scan(치료후)	>30 mCi
1460	PTC	F	6	0	1	49.4	I-131 Wholebody Scan(치료후)	>30 mCi
1461	PTC	F	6	1	0	25.64	I-131 Wholebody Scan(치료후)	30 mCi
1462	PTC	F	3	0	0	16.16	I-131 Wholebody Scan(치료후)	>30 mCi
1463	PTC	F	3	1	1	66.89	I-123 Whole body Scan(주사 및 촬영)	I-123
1464	PTC	M	4	0	0	189.91	I-131 Wholebody Scan(치료후)	>30 mCi
1465	PTC	M	4	1	0	7.82	I-131 Wholebody Scan(치료후)	>30 mCi
1466	PTC	F	3	0	0	9.79	I-131 Wholebody Scan(치료후)	>30 mCi
1467	PTC	F	3	1	1	18.26	I-123 Whole body Scan(주사 및 촬영)	I-123
1468	PTC	F	2	0	0	27.08	I-131 Wholebody Scan(치료후)	>30 mCi
1469	PTC	F	2	1	0	14.43	I-131 Wholebody Scan(치료후)	>30 mCi
1470	PTC	F	2	2	1	45.1	I-123 Whole body Scan(주사 및 촬영)	I-123
1471	PTC	M	6	0	1	48.71	I-131 Wholebody Scan(치료후)	>30 mCi
1472	PTC	M	6	1	0	14.46	I-131 Wholebody Scan(치료후)	30 mCi
1473	PTC	F	4	3	0	17	I-123 Whole body Scan(주사 및 촬영)	I-123
1474	FTC	F	4	0	1	72.1	I-131 Wholebody Scan(치료후)	>30 mCi
1475	FTC	F	4	1	1	52.37	I-123 Whole body Scan(주사 및 촬영)	I-123
1476	PTC	F	5	0	1	60.46	I-131 Wholebody Scan(치료후)	>30 mCi
1477	PTC	M	4	0	0	16.75	I-131 Wholebody Scan(치료후)	>30 mCi
1478	PTC	M	4	1	0	20.33	I-131 Wholebody Scan(치료후)	>30 mCi
1479	PTC	M	2	0	1	132.8	I-131 Wholebody Scan(치료후)	>30 mCi
1480	PTC	M	2	1	0	65.98	I-131 Wholebody Scan(치료후)	>30 mCi
1481	PTC	M	3	0	1	52.73	I-131 Wholebody Scan(치료후)	>30 mCi
1482	PTC	M	3	1	1	37.05	I-123 Whole body Scan(주사 및 촬영)	I-123
1483	PTC	F	4	0	1	66.25	I-131 Wholebody Scan(치료후)	>30 mCi
1484	PTC	F	2	0	1	54.1	I-131 Wholebody Scan(치료후)	>30 mCi
1485	PTC	F	2	1	1	44.18	I-123 Whole body Scan(주사 및 촬영)	I-123
1486	PTC	F	3	0	1	53.17	I-131 Wholebody Scan(치료후)	>30 mCi
1487	PTC	F	3	0	1	82.29	I-131 Wholebody Scan(치료후)	>30 mCi
1488	PTC	F	3	1	0	14.32	I-131 Wholebody Scan(치료후)	30 mCi
1489	PTC	F	5	0	1	91.28	I-131 Wholebody Scan(치료후)	>30 mCi
1490	PTC	F	7	0	1	134.27	I-131 Wholebody Scan(치료후)	>30 mCi
1491	PTC	F	7	1	0	14.21	I-131 Wholebody Scan(치료후)	30 mCi
1492	PTC	M	4	0	0	17.79	I-131 Wholebody Scan(치료후)	>30 mCi
1493	PTC	M	4	1	1	338.73	I-123 Whole body Scan(주사 및 촬영)	I-123
1494	PTC	F	6	0	0	33.65	I-131 Wholebody Scan(치료후)	>30 mCi
1495	PTC	F	6	1	0	123.38	I-123 Whole body Scan(주사 및 촬영)	I-123
1496	PTC	F	4	0	1	55.63	I-131 Wholebody Scan(치료후)	30 mCi
1497	PTC	F	4	1	0	14.11	I-131 Wholebody Scan(치료후)	30 mCi
1498	PTC	F	3	0	1	42.81	I-131 Wholebody Scan(치료후)	>30 mCi
1499	PTC	F	3	1	1	43.65	I-131 Wholebody Scan(치료후)	30 mCi
1500	PTC	M	4	0	1	53.42	I-131 Wholebody Scan(치료후)	>30 mCi
1501	PTC	M	4	0	1	34.09	I-131 Wholebody Scan(치료후)	>30 mCi
1502	PTC	F	3	0	1	38.16	I-131 Wholebody Scan(치료후)	>30 mCi
1503	PTC	F	3	1	0	17.5	I-131 Wholebody Scan(치료후)	>30 mCi
1504	PTC	F	5	0	1	105.33	I-131 Wholebody Scan(치료후)	>30 mCi
1505	PTC	F	5	1	0	39.83	I-131 Wholebody Scan(치료후)	>30 mCi
1506	FTC	F	7	0	0	24.96	I-131 Wholebody Scan(치료후)	>30 mCi
1507	FTC	F	7	1	0	31.71	I-131 Wholebody Scan(치료후)	>30 mCi
1508	PTC	F	3	0	1	93.61	I-131 Wholebody Scan(치료후)	>30 mCi
1509	PTC	F	3	1	1	205.82	I-131 Wholebody Scan(치료후)	>30 mCi
1510	PTC	F	5	0	0	14.75	I-131 Wholebody Scan(치료후)	>30 mCi
1511	PTC	F	5	1	1	50.44	I-123 Whole body Scan(주사 및 촬영)	I-123
1512	PTC	M	3	0	0	10.19	I-131 Wholebody Scan(치료후)	>30 mCi
1513	PTC	M	3	1	0	9.24	I-131 Wholebody Scan(치료후)	>30 mCi
1514	PTC	M	3	2	0	8.48	I-131 Wholebody Scan(치료후)	>30 mCi
1515	PTC	F	3	0	1	46.41	I-131 Wholebody Scan(치료후)	>30 mCi
1516	PTC	F	4	1	0	23.51	I-131 Wholebody Scan(치료후)	>30 mCi
1517	PTC	M	2	0	1	34.96	I-131 Wholebody Scan(치료후)	>30 mCi
1518	PTC	M	2	1	1	54.74	I-131 Wholebody Scan(치료후)	>30 mCi
1519	PTC	F	2	0	0	13.63	I-131 Wholebody Scan(치료후)	>30 mCi
1520	PTC	F	2	1	1	71.58	I-131 Wholebody Scan(치료후)	>30 mCi
1521	PTC	F	5	0	1	65.6	I-131 Wholebody Scan(치료후)	>30 mCi
1522	PTC	F	5	1	0	17.24	I-131 Wholebody Scan(치료후)	30 mCi
1523	PTC	F	3	0	1	42.53	I-131 Wholebody Scan(치료후)	>30 mCi
1524	PTC	F	4	0	1	298.5	I-131 Wholebody Scan(치료후)	>30 mCi
1525	PTC	F	4	1	0	9.74	I-131 Wholebody Scan(치료후)	30 mCi
1526	PTC	M	4	0	0	19.11	I-131 Wholebody Scan(치료후)	>30 mCi
1527	PTC	M	4	1	1	43.18	I-123 Whole body Scan(주사 및 촬영)	I-123
1528	PTC	F	4	0	0	17.4	I-131 Wholebody Scan(치료후)	>30 mCi
1529	PTC	F	4	1	0	17.93	I-131 Wholebody Scan(치료후)	30 mCi
1530	PTC	F	3	0	0	20.42	I-131 Wholebody Scan(치료후)	>30 mCi
1531	PTC	F	3	1	0	7.45	I-131 Wholebody Scan(치료후)	>30 mCi
1532	PTC	F	1	0	0	7.18	I-131 Wholebody Scan(치료후)	>30 mCi
1533	PTC	F	1	1	1	52.76	I-123 Whole body Scan(주사 및 촬영)	I-123
1534	PTC	F	5	0	0	31.32	I-131 Wholebody Scan(치료후)	>30 mCi
1535	PTC	F	5	1	1	70.36	I-123 Whole body Scan(주사 및 촬영)	I-123
1536	PTC	F	3	1	1	65.07	I-131 Wholebody Scan(치료후)	30 mCi
1537	PTC	M	5	0	0	10.92	I-131 Wholebody Scan(치료후)	>30 mCi
1538	PTC	M	5	1	1	141.03	I-123 Whole body Scan(주사 및 촬영)	I-123
1539	PTC	M	5	0	1	58.58	I-131 Wholebody Scan(치료후)	>30 mCi
1540	PTC	M	4	1	1	40.47	I-123 Whole body Scan(주사 및 촬영)	I-123
1541	PTC	F	5	0	1	51.83	I-131 Wholebody Scan(치료후)	>30 mCi
1542	PTC	F	7	0	0	68.06	I-131 Wholebody Scan(치료후)	>30 mCi
1543	PTC	F	5	1	1	61.26	I-131 Wholebody Scan(치료후)	>30 mCi
1544	PTC	F	2	0	1	85.63	I-131 Wholebody Scan(치료후)	>30 mCi
1545	PTC	F	2	1	0	6.79	I-123 Whole body Scan(주사 및 촬영)	I-123
1546	FTC	F	5	0	1	55.96	I-131 Wholebody Scan(치료후)	>30 mCi
1547	FTC	F	5	1	0	24.12	I-131 Wholebody Scan(치료후)	>30 mCi
1548	PTC	F	3	0	1	69.37	I-131 Wholebody Scan(치료후)	>30 mCi
1549	PTC	F	3	1	0	22.1	I-131 Wholebody Scan(치료후)	30 mCi
1550	PTC	F	6	0	0	58.6	I-131 Wholebody Scan(치료후)	>30 mCi
1551	PTC	F	6	1	1	52.03	I-123 Whole body Scan(주사 및 촬영)	I-123
1552	PTC	M	2	0	1	58.6	I-131 Wholebody Scan(치료후)	>30 mCi
1553	PTC	M	2	1	1	35.35	I-131 Wholebody Scan(치료후)	30 mCi
1554	PTC	F	5	0	1	53.46	I-131 Wholebody Scan(치료후)	30 mCi
1555	PTC	F	5	1	0	20.02	I-131 Wholebody Scan(치료후)	30 mCi
1556	PTC	F	4	0	1	66.6	I-131 Wholebody Scan(치료후)	>30 mCi
1557	PTC	F	6	0	1	62.32	I-131 Wholebody Scan(치료후)	>30 mCi
1558	PTC	F	5	0	1	56.12	I-123 Whole body Scan(주사 및 촬영)	I-123
1559	PTC	F	4	0	1	114.46	I-131 Wholebody Scan(치료후)	>30 mCi
1560	PTC	M	2	0	0	6.9	I-131 Wholebody Scan(치료후)	>30 mCi
1561	PTC	M	3	1	0	8.46	I-131 Wholebody Scan(치료후)	>30 mCi
1562	PTC	F	4	0	0	7.81	I-123 Whole body Scan(주사 및 촬영)	I-123
1563	PTC	F	4	0	1	79.94	I-131 Wholebody Scan(치료후)	>30 mCi
1564	PTC	F	4	1	0	18.46	I-131 Wholebody Scan(치료후)	30 mCi
1565	PTC	F	3	1	0	28.23	I-131 Wholebody Scan(치료후)	>30 mCi
1566	PTC	M	3	0	0	10.17	I-131 Wholebody Scan(치료후)	>30 mCi
1567	PTC	F	2	0	1	85.48	I-131 Wholebody Scan(치료후)	>30 mCi
1568	PTC	F	2	1	0	18.26	I-131 Wholebody Scan(치료후)	>30 mCi
1569	PTC	M	5	0	0	16.77	I-131 Wholebody Scan(치료후)	>30 mCi
1570	PTC	M	5	1	1	32.39	I-123 Whole body Scan(주사 및 촬영)	I-123
1571	PTC	F	4	0	0	28.4	I-131 Wholebody Scan(치료후)	>30 mCi
1572	PTC	F	4	1	1	53.47	I-123 Whole body Scan(주사 및 촬영)	I-123
1573	PTC	F	5	0	0	23.84	I-131 Wholebody Scan(치료후)	>30 mCi
1574	PTC	F	5	1	0	70.17	I-131 Wholebody Scan(치료후)	30 mCi
1575	PTC	M	2	0	0	8.74	I-131 Wholebody Scan(치료후)	>30 mCi
1576	PTC	F	5	0	1	75.32	I-131 Wholebody Scan(치료후)	>30 mCi
1577	PTC	M	4	0	1	44.9	I-131 Wholebody Scan(치료후)	>30 mCi
1578	PTC	M	4	1	1	43.95	I-131 Wholebody Scan(치료후)	>30 mCi
1579	PTC	M	5	0	1	32.12	I-131 Wholebody Scan(치료후)	>30 mCi
1580	PTC	M	6	1	1	59.93	I-123 Whole body Scan(주사 및 촬영)	I-123
1581	PTC	F	5	0	1	65.74	I-131 Wholebody Scan(치료후)	>30 mCi
1582	PTC	F	5	1	1	54.14	I-123 Whole body Scan(주사 및 촬영)	I-123
1583	PTC	M	3	0	1	52.72	I-131 Wholebody Scan(치료후)	>30 mCi
1584	PTC	M	3	1	0	7.1	I-131 Wholebody Scan(치료후)	>30 mCi
1585	PTC	M	3	0	1	56.59	I-131 Wholebody Scan(치료후)	>30 mCi
1586	FTC	F	6	0	0	39.81	I-131 Wholebody Scan(치료후)	>30 mCi
1587	FTC	F	6	1	1	73.78	I-131 Wholebody Scan(치료후)	>30 mCi
1588	PTC	F	4	0	0	12.77	I-131 Wholebody Scan(치료후)	30 mCi
1589	PTC	F	4	1	0	23.55	I-131 Wholebody Scan(치료후)	30 mCi
1590	PTC	F	4	0	1	69.96	I-131 Wholebody Scan(치료후)	>30 mCi
1591	PTC	F	4	1	0	22.77	I-131 Wholebody Scan(치료후)	>30 mCi
1592	FTC	F	4	0	1	97.97	I-131 Wholebody Scan(치료후)	>30 mCi
1593	PTC	F	5	0	1	91.71	I-131 Wholebody Scan(치료후)	>30 mCi
1594	PTC	M	3	0	1	37.29	I-131 Wholebody Scan(치료후)	>30 mCi
1595	PTC	M	3	1	0	7.57	I-131 Wholebody Scan(치료후)	30 mCi
1596	PTC	F	4	0	0	39.58	I-131 Wholebody Scan(치료후)	>30 mCi
1597	PTC	F	4	1	1	155.62	I-123 Whole body Scan(주사 및 촬영)	I-123
1598	PTC	F	3	0	1	73.65	I-131 Wholebody Scan(치료후)	>30 mCi
1599	PTC	F	3	1	0	11.03	I-131 Wholebody Scan(치료후)	30 mCi
1600	PTC	F	5	0	1	61.69	I-131 Wholebody Scan(치료후)	>30 mCi
1601	PTC	F	4	0	0	58.03	I-131 Wholebody Scan(치료후)	>30 mCi
1602	PTC	F	4	0	0	24.09	I-131 Wholebody Scan(치료후)	>30 mCi
1603	PTC	F	4	0	1	61.56	I-131 Wholebody Scan(치료후)	>30 mCi
1604	PTC	F	4	1	1	61.31	I-123 Whole body Scan(주사 및 촬영)	I-123
1605	PTC	M	5	0	1	42.64	I-131 Wholebody Scan(치료후)	>30 mCi
1606	PTC	F	5	0	0	18.08	I-131 Wholebody Scan(치료후)	30 mCi
1607	PTC	F	5	0	1	64.63	I-131 Wholebody Scan(치료후)	>30 mCi
1608	PTC	F	4	0	1	70.14	I-131 Wholebody Scan(치료후)	>30 mCi
1609	PTC	M	4	0	1	52.13	I-131 Wholebody Scan(치료후)	>30 mCi
1610	PTC	M	6	0	0	21.71	I-123 Whole body Scan(주사 및 촬영)	I-123
1611	PTC	F	2	0	0	15.75	I-131 Wholebody Scan(치료후)	>30 mCi
1612	PTC	F	4	0	1	63.95	I-131 Wholebody Scan(치료후)	>30 mCi
1613	PTC	F	4	1	1	47.59	I-123 Whole body Scan(주사 및 촬영)	I-123
1614	PTC	F	5	0	1	50.18	I-131 Wholebody Scan(치료후)	>30 mCi
1615	PTC	F	4	0	1	126.14	I-131 Wholebody Scan(치료후)	>30 mCi
1616	PTC	F	4	0	1	65.92	I-131 Wholebody Scan(치료후)	>30 mCi
1617	PTC	F	3	0	0	11.1	I-131 Wholebody Scan(치료후)	>30 mCi
1618	PTC	F	3	1	0	7.42	I-131 Wholebody Scan(치료후)	>30 mCi
1619	FTC	M	7	1	0	63.01	I-131 Wholebody Scan(치료후)	>30 mCi
1620	PTC	F	6	0	0	31.84	I-131 Wholebody Scan(치료후)	>30 mCi
1621	PTC	F	6	1	0	12.92	I-131 Wholebody Scan(치료후)	30 mCi
1622	FTC	F	3	0	0	20.02	I-131 Wholebody Scan(치료후)	>30 mCi
1623	PTC	F	3	0	0	23.1	I-131 Wholebody Scan(치료후)	>30 mCi
1624	PTC	M	4	0	1	63.49	I-131 Wholebody Scan(치료후)	>30 mCi
1625	PTC	M	4	1	1	47.64	I-123 Whole body Scan(주사 및 촬영)	I-123
1626	PTC	F	3	0	0	23.01	I-131 Wholebody Scan(치료후)	>30 mCi
1627	PTC	M	3	0	0	7.68	I-131 Wholebody Scan(치료후)	>30 mCi
1628	PTC	M	4	1	0	13.46	I-131 Wholebody Scan(치료후)	30 mCi
1629	PTC	F	4	0	1	71.45	I-131 Wholebody Scan(치료후)	>30 mCi
1630	PTC	F	1	0	0	15.94	I-131 Wholebody Scan(치료후)	>30 mCi
1631	PTC	M	2	0	0	12.18	I-131 Wholebody Scan(치료후)	>30 mCi
1632	PTC	M	2	1	1	51.19	I-123 Whole body Scan(주사 및 촬영)	I-123
1633	PTC	F	1	0	1	58.93	I-131 Wholebody Scan(치료후)	>30 mCi
1634	PTC	M	5	0	0	23.5	I-131 Wholebody Scan(치료후)	>30 mCi
1635	PTC	M	5	1	1	18.7	I-131 Wholebody Scan(치료후)	>30 mCi
1636	PTC	M	3	0	1	54.36	I-131 Wholebody Scan(치료후)	>30 mCi
1637	FTC	F	6	0	1	66.98	I-131 Wholebody Scan(치료후)	>30 mCi
1638	PTC	M	4	0	0	25.14	I-123 Whole body Scan(주사 및 촬영)	I-123
1639	PTC	F	7	0	0	22.98	I-131 Wholebody Scan(치료후)	>30 mCi
1640	PTC	F	3	0	1	56.95	I-131 Wholebody Scan(치료후)	>30 mCi
1641	PTC	F	6	0	1	63.88	I-131 Wholebody Scan(치료후)	30 mCi
1642	PTC	M	5	0	1	54.95	I-131 Wholebody Scan(치료후)	>30 mCi
1643	PTC	F	4	0	0	11.68	I-131 Wholebody Scan(치료후)	>30 mCi
1644	PTC	F	3	0	0	7.44	I-131 Wholebody Scan(치료후)	>30 mCi
1645	PTC	M	5	0	1	72.03	I-131 Wholebody Scan(치료후)	>30 mCi
1646	PTC	M	5	1	1	54.93	I-123 Whole body Scan(주사 및 촬영)	I-123
1647	PTC	F	4	0	1	72.66	I-131 Wholebody Scan(치료후)	>30 mCi
1648	PTC	F	3	0	0	22.67	I-131 Wholebody Scan(치료후)	>30 mCi
1649	PTC	F	4	0	0	9.68	I-131 Wholebody Scan(치료후)	>30 mCi
1650	PTC	M	2	0	0	19.33	I-131 Wholebody Scan(치료후)	>30 mCi
1651	PTC	F	5	4	0	18.93	I-131 Wholebody Scan(치료후)	>30 mCi
1652	FTC	M	5	0	0	108.28	I-131 Wholebody Scan(치료후)	>30 mCi
1653	PTC	M	4	0	0	23.13	I-131 Wholebody Scan(치료후)	>30 mCi
1654	PTC	M	3	0	1	46.65	I-123 Whole body Scan(주사 및 촬영)	I-123
1655	PTC	M	3	0	0	15.07	I-123 Whole body Scan(주사 및 촬영)	I-123
1656	PTC	F	3	0	0	15.13	I-131 Wholebody Scan(치료후)	>30 mCi
1657	PTC	F	3	1	1	54.46	I-123 Whole body Scan(주사 및 촬영)	I-123
1658	PTC	F	4	0	1	84.22	I-131 Wholebody Scan(치료후)	30 mCi
1659	PTC	F	4	1	0	24.55	I-131 Wholebody Scan(치료후)	30 mCi
1660	PTC	F	3	0	0	9.08	I-131 Wholebody Scan(치료후)	>30 mCi
1661	PTC	F	3	1	1	41.24	I-123 Whole body Scan(주사 및 촬영)	I-123
1662	PTC	M	3	2	1	38.03	I-123 Whole body Scan(주사 및 촬영)	I-123
1663	PTC	F	4	2	1	54.74	I-123 Whole body Scan(주사 및 촬영)	I-123
1664	FTC	F	3	0	1	62.62	I-131 Wholebody Scan(치료후)	>30 mCi
1665	FTC	F	3	1	0	13.39	I-131 Wholebody Scan(치료후)	30 mCi
1666	FTC	F	3	1	0	8.92	I-131 Wholebody Scan(치료후)	>30 mCi
1667	PTC	M	2	0	1	37.35	I-123 Whole body Scan(주사 및 촬영)	I-123
1668	PTC	M	2	1	1	34.59	I-123 Whole body Scan(주사 및 촬영)	I-123
1669	PTC	F	3	2	1	69.54	I-131 Wholebody Scan(치료후)	30 mCi
1670	PTC	M	3	0	1	42.95	I-131 Wholebody Scan(치료후)	>30 mCi
1671	PTC	M	3	1	1	47.33	I-123 Whole body Scan(주사 및 촬영)	I-123
1672	PTC	M	2	0	1	59.28	I-131 Wholebody Scan(치료후)	>30 mCi
1673	PTC	M	2	1	1	63.18	I-131 Wholebody Scan(치료후)	30 mCi
1674	PTC	M	2	0	0	5.63	I-131 Wholebody Scan(치료후)	>30 mCi
1675	PTC	M	2	1	0	36.08	I-123 Whole body Scan(주사 및 촬영)	I-123
1676	PTC	M	2	2	0	15.55	I-131 Wholebody Scan(치료후)	>30 mCi
1677	PTC	M	2	0	0	18.32	I-131 Wholebody Scan(치료후)	>30 mCi
1678	PTC	M	2	1	0	8.24	I-131 Wholebody Scan(치료후)	>30 mCi
1679	PTC	M	3	2	1	34.93	I-123 Whole body Scan(주사 및 촬영)	I-123
1680	PTC	M	3	0	0	8.77	I-131 Wholebody Scan(치료후)	>30 mCi
1681	PTC	M	3	1	1	39.79	I-123 Whole body Scan(주사 및 촬영)	I-123
1682	PTC	M	2	0	1	55.46	I-131 Wholebody Scan(치료후)	>30 mCi
1683	PTC	M	2	1	0	11.07	I-131 Wholebody Scan(치료후)	>30 mCi
1684	PTC	M	2	2	1	58.37	I-123 Whole body Scan(주사 및 촬영)	I-123
1685	PTC	F	2	1	1	112.53	I-123 Whole body Scan(주사 및 촬영)	I-123
1686	PTC	M	2	0	0	23.27	I-131 Wholebody Scan(치료후)	>30 mCi
1687	PTC	M	2	1	0	62.08	I-123 Whole body Scan(주사 및 촬영)	I-123
1688	PTC	F	2	0	0	12.39	I-131 Wholebody Scan(치료후)	>30 mCi
1689	PTC	F	2	1	0	16.09	I-131 Wholebody Scan(치료후)	>30 mCi
1690	PTC	F	1	0	0	15.09	I-131 Wholebody Scan(치료후)	>30 mCi
1691	PTC	F	1	1	0	8.34	I-131 Wholebody Scan(치료후)	>30 mCi
1692	PTC	F	1	2	0	8.99	I-131 Wholebody Scan(치료후)	>30 mCi
1693	PTC	F	1	3	0	9.35	I-131 Wholebody Scan(치료후)	>30 mCi
1694	PTC	F	2	0	0	15.53	I-131 Wholebody Scan(치료후)	>30 mCi
1695	PTC	F	2	1	0	16.22	I-131 Wholebody Scan(치료후)	30 mCi
1696	PTC	M	1	0	1	36.38	I-131 Wholebody Scan(치료후)	>30 mCi
1697	PTC	F	2	0	1	68.05	I-131 Wholebody Scan(치료후)	>30 mCi
1698	PTC	F	2	1	0	9.05	I-131 Wholebody Scan(치료후)	30 mCi
1699	FTC	M	1	0	0	8.19	I-123 Whole body Scan(주사 및 촬영)	I-123
1700	PTC	F	2	0	0	20.41	I-131 Wholebody Scan(치료후)	>30 mCi
1701	PTC	F	2	1	0	13.41	I-131 Wholebody Scan(치료후)	30 mCi
1702	PTC	M	1	0	0	18.26	I-131 Wholebody Scan(치료후)	>30 mCi
1703	PTC	M	2	1	0	10.06	I-131 Wholebody Scan(치료후)	30 mCi
1704	PTC	F	1	0	0	33.21	I-131 Wholebody Scan(치료후)	30 mCi
1705	PTC	M	1	1	0	39.39	I-123 Whole body Scan(주사 및 촬영)	I-123
1706	PTC	M	1	1	1	27.03	I-131 Wholebody Scan(치료후)	>30 mCi
1707	PDTC	M	1	1	0	20.89	I-131 Wholebody Scan(치료후)	>30 mCi
1708	PTC	F	1	0	0	14.85	I-131 Wholebody Scan(치료후)	30 mCi
1709	PTC	F	1	0	0	7.02	I-131 Wholebody Scan(치료후)	30 mCi
1710	PTC	F	1	1	1	90.6	I-123 Whole body Scan(주사 및 촬영)	I-123
1711	FTC	F	1	0	0	9.72	I-131 Wholebody Scan(치료후)	>30 mCi
1712	FTC	F	1	1	0	8.56	I-123 Whole body Scan(주사 및 촬영)	I-123
1713	PDTC	M	1	1	1	52.13	I-123 Whole body Scan(주사 및 촬영)	I-123
1714	PTC	F	1	0	0	16.63	I-131 Wholebody Scan(치료후)	>30 mCi
1715	PTC	F	1	0	0	8.81	I-131 Wholebody Scan(치료후)	>30 mCi
